# Supplementary material for: Label-free nanofluidic scattering microscopy of size and mass of single diffusing molecules and nanoparticles
Source: Nat Methods. 2022 May 30;19(6):751–8. doi: 10.1038/s41592-022-01491-6 (PMC9184284; doi:10.1038/s41592-022-01491-6)
Supplement: Source Data Fig. 3 — Statistical Source Data. [file 41592_2022_1491_MOESM5_ESM.xlsx]

## Sheet: ChannelI_BSA
iOC (mm)	D (mm2/s)	MW (Da)	R_S (mm)	N
-0.000127476	41.3329	72810.6	0.00395669	85
-0.000132655	52.2429	75768.9	0.00331564	64				Nanochannel Area (mm2)	0.0027
-0.000135709	48.4776	77513.1	0.00351115	57
-0.00017801	41.8713	101674	0.00391905	57
-0.000131419	65.0173	75062.7	0.00279229	71
-0.000121337	55.1951	69304.1	0.00317741	57
-0.000130901	62.791	74767.2	0.00287092	43
-0.00015409	43.2238	88012.1	0.0038277	43
-0.000143113	74.2618	81742.1	0.00250823	44
-0.00016808	11.7907	96002.4	0.00871325	64
-0.000128489	38.3255	73389.1	0.00418157	57
-0.00015393	57.9715	87920.4	0.00305784	43
-0.000122029	42.0075	69699.6	0.00390964	64
-0.000192686	17.8253	110057	0.00693596	43
-0.000194789	35.5619	111258	0.00441311	43
-0.000154791	40.0508	88412.1	0.00404941	85
-0.000119367	38.2332	68179.1	0.00418889	57
-0.000292263	33.56	166932	0.0045983	50
-0.00035053	32.0482	200213	0.00474931	148
-0.000144663	16.9273	82627.7	0.00714953	99
-0.000225854	37.6135	129001	0.00423877	57
-0.000260295	28.604	148673	0.00513552	50
-0.0003572	18.5625	204022	0.0067706	43
-0.000108867	64.1481	62181.9	0.00282245	99
-0.000127296	64.9543	72707.8	0.00279446	78
-0.000119763	46.0823	68405.1	0.00364847	57
-0.000125344	83.9708	71592.9	0.00226741	50
-0.000162707	36.5863	92933.6	0.00432423	57
-0.000135893	41.4352	77618.4	0.00394948	78
-0.000151484	61.9083	86523.5	0.00290337	57
-0.000128326	22.7227	73296.2	0.00597489	50
-0.000115124	35.9905	65755.6	0.00437546	50
-0.000136159	38.8081	77769.9	0.0041437	86
-0.000119914	78.9149	68491.5	0.00238657	85
-0.000129145	50.4094	73764	0.00340795	50
-0.000128525	35.6929	73410	0.00440153	43
-0.000106231	17.8013	60675.9	0.0069415	43
-0.000105906	35.5887	60490.4	0.00441073	92
-0.00015212	50.0071	86886.6	0.00342892	71
-0.000140286	82.2508	80127.4	0.00230655	64
-0.000137811	51.9515	78714	0.00332997	43
-0.000160766	43.4586	91825.2	0.00381229	78
-0.000121592	70.1211	69450.1	0.00262776	57
-0.00014003	37.2408	79981.1	0.00426937	50
-0.000130813	69.7688	74716.8	0.00263847	64
-0.000169314	70.4696	96707.3	0.00261725	50
-0.00014516	50.8907	82911	0.00338321	85
-0.000133889	50.7141	76473.5	0.00339224	43
-0.000133667	45.366	76346.7	0.00369173	43
-0.000125212	46.6997	71517.5	0.00361202	58
-0.000135046	61.7823	77134.3	0.00290806	71
-0.000127262	73.2067	72688.4	0.00253762	92
-0.000173452	27.6908	99070.8	0.00524926	64
-0.000122055	79.0784	69714.4	0.00238252	50
-0.000142648	25.8267	81476.7	0.00549872	43
-0.000152829	51.2149	87291.4	0.00336675	64
-0.000160022	47.0955	91400	0.00358905	43
-0.000116069	41.5118	66295.2	0.00394409	57
-0.000132654	91.4471	75768.2	0.00211197	43
-0.000119596	62.6676	68309.8	0.00287541	134
-0.000131574	57.9156	75151.1	0.00306015	57
-0.000124503	74.5647	71112.8	0.00249993	43
-0.000114961	49.2516	65662.4	0.00346903	43
-0.000127396	40.4843	72765	0.00401755	50
-0.000114616	73.4116	65465.4	0.00253186	43
-0.000124768	71.8957	71264.2	0.00257513	85
-0.000152806	70.3054	87278.7	0.00262219	64
-0.000151284	43.9105	86409	0.003783	57
-0.00012488	33.3135	71327.7	0.00462224	43
-0.000133203	64.2478	76081.6	0.00281896	78
-0.000107834	27.1818	61591.6	0.00531498	50
-0.000131846	46.942	75306.6	0.00359792	50
-0.000157798	42.3234	90129.5	0.00388801	43
-0.000119376	42.5436	68184.2	0.00387308	65
-0.000135054	43.6974	77138.8	0.00379675	50
-0.000175089	62.7872	100006	0.00287106	43
-0.000135567	15.9086	77432	0.00740966	56
-0.00012117	66.6934	69208.7	0.00273597	50
-0.000139765	30.4609	79829.7	0.00491947	50
-0.000125816	77.0578	71862.8	0.00243365	43
-0.000146457	45.4192	83652.3	0.00368848	51
-0.00012364	74.6563	70619.5	0.00249743	43
-0.000104839	50.3396	59880.8	0.00341157	85
-0.000120912	63.5001	69061.7	0.00284538	50
-0.000151451	68.2226	86504.6	0.00268658	43
-0.000121842	29.3657	69592.9	0.00504452	92
-0.000143792	48.1439	82129.9	0.00352963	50
-0.000101529	61.4597	57990.2	0.00292015	43
-0.0001222	79.2847	69797.2	0.00237742	71
-0.000163029	24.2875	93117.7	0.00572441	43
-0.00012592	63.9695	71921.8	0.00282874	57
-9.79413e-05	34.8575	55941.3	0.00447647	43
-0.000142543	81.3098	81416.8	0.00232856	43
-0.000112208	56.0195	64090	0.0031409	64
-0.00012467	63.9969	71207.8	0.00282777	57
-0.000119306	64.4805	68144.4	0.00281084	50
-0.000140445	65.07	80218.4	0.00279049	50
-0.000157926	40.4086	90202.7	0.00402308	43
-0.000123058	64.3766	70287.3	0.00281446	99
-0.000105568	63.8441	60297.5	0.00283316	50
-0.000134963	64.6926	77086.9	0.00280348	71
-0.00011634	63.6369	66450.2	0.00284051	50
-0.000113713	48.7822	64949.6	0.00349444	50
-0.000125203	62.3922	71512.3	0.00288549	50
-0.000143813	41.0233	82141.9	0.00397867	43
-0.000127514	52.6064	72832.4	0.00329795	85
-0.00013797	61.4131	78804.3	0.00292191	50
-0.000126957	62.9201	72514.3	0.00286623	162
-0.000172578	34.242	98571.9	0.00453342	50
-0.000115829	37.733	66158	0.00422905	43
-0.000104643	67.7128	59768.9	0.00270284	43
-0.000150143	13.0353	85757.4	0.00826872	43
-0.000116697	36.5038	66653.8	0.00433125	57
-0.000110146	60.972	62912.3	0.00293863	43
-0.000147759	72.8148	84395.7	0.00254871	43
-0.00015031	52.7882	85852.9	0.00328918	50
-0.000140113	52.5174	80028.8	0.00330226	50
-0.000134931	38.4085	77069	0.004175	71
-0.000134402	54.6676	76766.8	0.00320122	50
-0.000116277	45.1457	66414.1	0.00370525	71
-0.000127104	54.1832	72598	0.00322343	71
-0.000120998	61.0627	69110.7	0.00293518	50
-0.000111222	65.5096	63526.7	0.0027755	43
-0.000132019	39.2694	75405.4	0.00410817	43
-0.000125198	38.6996	71509.7	0.00415216	64
-0.000148213	52.0793	84655.1	0.00332367	57
-0.000144072	35.8123	82290	0.00439103	50
-0.000130368	67.8582	74462.7	0.00269818	50
-0.000110986	83.3068	63391.9	0.00228236	43
-0.000125779	56.0843	71841.1	0.00313807	78
-0.000111838	54.237	63878.6	0.00322094	43
-0.000142828	34.4935	81579.4	0.00450997	43
-0.000173039	40.8421	98835.1	0.00399165	43
-0.000152347	24.0125	87016.5	0.00576682	50
-0.000115281	59.4653	65845.1	0.00299727	50
-0.000119401	55.2435	68198.5	0.00317524	78
-0.000117898	57.0948	67339.8	0.00309458	71
-0.000118533	66.123	67702.5	0.00275487	64
-0.000123112	78.0411	70317.9	0.00240849	57
-0.000115644	45.1083	66052.4	0.00370756	50
-0.000146652	40.2486	83763.4	0.00403481	50
-0.000128739	49.3012	73532.3	0.00346637	57
-0.000169889	43.7326	97036	0.00379447	57
-0.000119554	25.7485	68285.8	0.00550974	50
-0.000135365	65.3913	77316.4	0.00277952	43
-0.000134728	49.0765	76953.1	0.00347847	43
-0.000128273	56.1058	73265.7	0.00313713	92
-0.000119497	63.7929	68253.5	0.00283498	71
-0.000110099	77.7594	62885.4	0.00241564	64
-0.000112383	54.4226	64189.8	0.00321241	50
-0.00012015	57.4815	68626.1	0.00307826	50
-0.00012318	48.4177	70356.8	0.00351445	57
-0.000109815	71.4562	62723.4	0.00258796	64
-0.000135889	38.3595	77616	0.00417888	99
-0.000133028	85.1858	75982.1	0.00224057	78
-0.000127631	62.712	72899.2	0.00287379	71
-0.000133891	53.1709	76474.6	0.00327087	106
-0.000145224	26.1544	82947.7	0.00545308	99
-0.000125454	42.9108	71655.8	0.00384845	57
-0.000144707	29.1758	82652.6	0.0050669	50
-0.000114765	54.7937	65550.6	0.0031955	43
-0.000129375	58.4082	73895.1	0.00303987	71
-0.000132856	76.3963	75883.5	0.00245088	50
-0.000128329	71.5303	73298	0.00258579	78
-0.000124091	50.5944	70877.5	0.00339839	64
-0.000124394	37.0332	71050.5	0.00428661	50
-0.00013656	66.6275	77999.5	0.00273813	50
-0.000126221	33.9725	72094.1	0.00455883	50
-0.000139165	73.6045	79487.1	0.00252646	43
-0.000123708	41.2144	70658.5	0.00396507	58
-0.000134776	67.1495	76980.2	0.00272104	57
-0.000116412	47.0089	66491.1	0.00359405	43
-0.000129589	36.4158	74017.3	0.00433876	64
-0.000131598	50.2289	75164.8	0.00341732	64
-0.000108168	49.6324	61782.6	0.00344869	50
-0.000143181	56.6886	81781.1	0.00311191	50
-0.000115764	44.8019	66121	0.00372655	43
-0.000125492	63.6024	71677.7	0.00284174	43
-0.000116346	60.9942	66453.3	0.00293778	64
-0.00012818	62.42	73212.6	0.00288447	43
-0.000286307	31.8024	163531	0.00477485	113
-0.000269309	42.8232	153822	0.00385429	113
-0.000314369	14.4901	179559	0.00780814	106
-0.000163812	24.9287	93564.8	0.00562807	99
-0.000158093	31.7407	90298	0.00478131	71
-0.000167609	50.4235	95733.3	0.00340722	64
-0.000152584	44.9642	87151.7	0.00371647	57
-0.000312553	7.82858	178522	0.0105784	43
-0.000312615	38.3805	178557	0.00417722	43
-0.000123635	38.8087	70616.6	0.00414366	134
-0.000129634	34.8823	74043.3	0.00447421	78
-0.000121851	47.5409	69598	0.00356356	64
-0.000122541	17.6397	69991.8	0.00697897	50
-0.000126217	24.6987	72091.7	0.00566223	43
-0.000156638	26.4111	89467	0.00541788	43
-0.000141367	46.2564	80744.7	0.00363812	212
-0.000175414	40.7918	100192	0.00399527	64
-0.000143272	40.8923	81833	0.00398804	106
-0.000153508	45.1253	87679.3	0.00370651	128
-0.000143338	47.5791	81870.4	0.00356139	92
-0.000138664	25.7951	79200.9	0.00550318	78
-0.000147123	41.728	84032.3	0.00392899	43
-0.000148817	49.9576	85000.2	0.00343152	127
-0.000143871	28.7444	82175.3	0.00511849	71
-0.000131851	40.2336	75309.4	0.00403591	79
-0.000128906	21.1079	73627.5	0.00625902	57
-0.000109195	52.2995	62369.4	0.00331288	50
-0.000139902	56.0089	79908	0.00314137	50
-0.000139233	56.7815	79526.2	0.00310793	50
-0.000151988	62.5052	86811.3	0.00288134	43
-0.000131376	42.0694	75038.5	0.00390538	99
-0.000115168	65.3299	65780.7	0.00278161	71
-0.000138546	32.1071	79133.8	0.00474324	64
-0.000123308	54.9556	70430	0.00318818	50
-0.000143438	59.8692	81927.5	0.00298131	50
-0.000144007	43.5781	82252.7	0.0038045	43
-0.000157342	44.8512	89869.5	0.00372348	57
-0.000137275	31.7624	78407.4	0.00477904	57
-0.000139916	41.7311	79916	0.00392877	43
-0.000119296	56.234	68138.3	0.00313155	43
-0.000133401	95.4059	76195.1	0.00203818	64
-0.000122029	60.7995	69699.6	0.00294522	57
-0.000132229	73.9427	75525.5	0.00251704	50
-0.000128108	51.5584	73171.6	0.00334949	43
-0.000124923	50.4302	71352.3	0.00340687	64
-0.000135823	67.4299	77578	0.00271195	50
-0.000115389	36.3861	65906.7	0.0043413	44
-0.000140159	65.3505	80054.6	0.00278091	85
-0.000103464	50.9129	59095.5	0.00338207	50
-0.00012752	59.1265	72835.5	0.00301078	43
-0.000122414	48.872	69919.2	0.00348955	43
-0.000129006	46.6018	73684.3	0.00361775	64
-0.000126156	38.2382	72056.6	0.0041885	57
-0.000105887	38.9954	60479.8	0.0041292	50
-0.000125751	65.7948	71825.2	0.00276587	50
-0.000133511	62.6151	76257.6	0.00287732	92
-0.000121868	42.8399	69607.7	0.00385318	78
-9.95206e-05	34.6976	56843.4	0.00449112	57
-0.000129906	68.1418	74198.4	0.00268914	50
-0.000143066	59.1892	81715.3	0.00300827	43
-0.0001071	65.7354	61172.4	0.00276787	43
-0.000139315	78.3061	79572.8	0.0024018	78
-0.000131069	39.2773	74862.7	0.00410757	64
-0.00013811	43.0582	78884.4	0.00383865	43
-0.000124734	62.1939	71244.8	0.00289279	43
-0.000122262	73.1846	69832.8	0.00253824	43
-0.000120777	75.8061	68984.4	0.00246646	71
-0.000111767	80.6706	63838.3	0.00234376	64
-0.000108516	68.0186	61981.1	0.00269306	57
-0.000114386	72.5524	65334.2	0.0025562	43
-0.000118837	71.5877	67876.6	0.00258411	127
-0.000140819	54.1249	80432	0.00322612	43
-0.000121948	65.5806	69653.1	0.0027731	64
-0.000115649	44.059	66055.3	0.00377347	43
-0.000124968	46.2452	71378.2	0.00363878	99
-0.000101948	49.2812	58229.7	0.00346744	85
-0.000109982	35.6498	62818.7	0.00440534	64
-0.000104305	40.5131	59575.8	0.00401545	64
-0.000102869	50.8981	58755.9	0.00338283	50
-0.000127127	59.6086	72611.4	0.00299159	64
-0.000223224	37.9976	127499	0.00420771	92
-0.000145145	36.9169	82902.7	0.00429633	78
-0.000126603	63.0131	72311.9	0.00286287	50
-0.000249018	35.8521	142232	0.00438754	120
-0.000255098	55.6107	145705	0.00315889	85
-0.000104988	70.9649	59966.3	0.00260246	50
-0.00013247	69.4142	75663.2	0.00264935	43
-9.77322e-05	67.2191	55821.9	0.00271878	43
-0.000148825	28.7324	85004.7	0.00511993	78
-0.000108204	46.4242	61802.9	0.00362819	50
-0.000128054	57.2993	73140.7	0.00308593	61
-0.000127861	72.5856	73030.5	0.00255524	43
-0.00011636	53.4008	66461.5	0.00325996	99
-0.000113495	66.5081	64825	0.00274208	43
-0.000122152	48.9954	69769.8	0.00348285	106
-0.000119634	49.0054	68331.8	0.00348231	43
-0.000108472	78.2635	61956.1	0.00240287	57
-0.000107893	71.8381	61625.2	0.0025768	85
-0.000117091	48.6774	66879.2	0.00350017	57
-0.000142585	61.5772	81440.7	0.00291574	43
-0.000122917	76.0669	70206.6	0.00245955	106
-0.000106526	82.0073	60844.5	0.00231221	57
-0.000112946	70.7189	64511.5	0.00260978	50
-0.000114024	67.7096	65127	0.00270294	43
-0.000134562	44.3371	76858	0.00375576	50
-0.000121663	62.3074	69490.5	0.0028886	50
-0.000112026	85.5088	63986.3	0.00223354	50
-0.000121014	31.3994	69119.8	0.00481735	43
-0.000164362	31.9282	93879.2	0.00476175	58
-0.00011136	49.5153	63605.7	0.00345492	50
-0.000130698	59.9368	74651.3	0.00297866	78
-0.000112819	55.7871	64439.1	0.0031511	57
-0.000132551	45.3147	75709.3	0.00369487	43
-0.000130165	54.6657	74346.6	0.00320131	50
-0.000126292	65.1571	72134.3	0.0027875	50
-0.000127317	66.6618	72719.6	0.00273701	70
-0.00011468	86.9171	65502.2	0.00220343	43
-0.00010963	40.6902	62617.8	0.0040026	50
-0.000119218	42.2109	68093.9	0.00389568	50
-0.000105232	15.1356	60105.5	0.00762117	43
-9.63734e-05	29.7222	55045.8	0.0050031	43
-0.000114355	72.4728	65316.6	0.00255847	83
-0.000111086	44.7887	63449	0.00372738	43
-0.000129356	63.8979	73884.5	0.00283126	43
-0.000108713	49.9678	62093.8	0.00343098	71
-0.000145174	52.5296	82919.5	0.00330168	57
-0.000117834	73.0182	67303.7	0.00254294	50
-0.00012055	33.3173	68854.7	0.00462187	43
-0.000157304	75.1003	89847.9	0.00248537	44
-0.000121608	52.475	69459.3	0.00330432	43
-0.000123308	78.5062	70430.3	0.00239677	43
-0.000129197	59.466	73793.9	0.00299724	71
-0.000131718	74.1492	75233.6	0.00251133	50
-0.000122303	36.5448	69856.1	0.00432775	43
-0.000114176	41.8052	65214.1	0.00392363	50
-0.000117092	71.1382	66879.5	0.00259733	50
-0.000135543	58.1365	77418.5	0.00305102	50
-0.000113183	61.5945	64647.1	0.00291509	50
-0.000108705	69.4819	62089.4	0.00264726	50
-0.000108563	71.5738	62007.9	0.00258451	43
-0.000123278	34.7346	70412.9	0.00448773	57
-0.000105388	36.7178	60194.6	0.00431308	57
-0.000127226	37.7232	72668	0.00422985	43
-0.000103482	59.6855	59106	0.00298854	85
-0.000125096	47.8362	71451.4	0.00354685	50
-0.000136464	38.7935	77944.6	0.00414484	43
-0.000126698	30.1255	72366.4	0.00495707	50
-0.000134526	45.7513	76837.5	0.00366833	43
-0.000146963	42.4466	83941.3	0.00387964	64
-0.000124224	63.2456	70953.1	0.00285449	106
-0.00016419	19.9369	93780.8	0.00648377	43
-0.000212371	45.6639	121301	0.00367361	43
-0.000184442	55.6986	105348	0.00315501	134
-0.000168121	42.327	96025.9	0.00388776	95
-0.000124005	66.0949	70828.2	0.00275581	57
-0.000100764	38.0284	57553.4	0.00420524	50
-0.000135307	57.8254	77283.8	0.0030639	50
-0.000131685	41.9412	75214.6	0.00391421	71
-0.000118896	31.6895	67910	0.00478667	57
-0.000109077	78.3029	62301.5	0.00240188	50
-0.000134109	35.7458	76599.3	0.00439687	43
-0.000120744	40.0788	68965.3	0.00404733	50
-0.000104266	59.2781	59553.6	0.00300472	43
-0.000103072	94.8427	58872	0.00204836	43
-0.000113654	63.7367	64915.9	0.00283697	71
-0.000144348	62.2136	82447.5	0.00289206	64
-0.000110314	40.7052	63008.4	0.00400152	50
-0.000109618	33.9121	62610.5	0.00456456	44
-0.000177614	58.3511	101448	0.00304221	162
-0.000192735	52.5332	110085	0.0033015	85
-0.000223702	26.8109	127772	0.00536398	78
-0.000228116	45.4864	130294	0.00368438	71
-0.000158156	71.9371	90334.1	0.00257392	64
-0.000139277	70.3549	79551.2	0.0026207	43
-0.000175361	50.3238	100161	0.00341239	127
-0.000186055	66.4457	106269	0.00274414	64
-0.000172482	59.7772	98516.6	0.00298493	43
-0.000119915	72.1882	68492.1	0.00256666	44
-0.000122787	30.2109	70132.7	0.00494744	78
-0.000117965	58.9509	67378.1	0.00301784	50
-0.000116302	48.3634	66428.6	0.00351745	43
-0.000112352	83.1265	64172.4	0.00228645	92
-0.000159072	38.8792	90857.4	0.00413818	57
-0.000150038	37.4048	85697.2	0.00425585	50
-0.000102113	66.7506	58324.1	0.00273408	43
-0.000126068	64.0532	72006.5	0.00282579	64
-0.000122315	51.3141	69862.9	0.00336174	50
-0.000142546	37.6756	81418	0.00423371	58
-0.000119629	28.6479	68328.9	0.00513018	57
-0.000128758	66.3948	73543.1	0.00274583	50
-0.000115409	33.8311	65918.2	0.00457228	43
-0.000116758	92.8575	66688.8	0.00208506	43
-0.000114898	48.1157	65626.4	0.0035312	71
-0.00012043	63.2568	68786	0.00285409	57
-0.000116271	48.4682	66411	0.00351166	43
-0.000140348	72.0629	80162.8	0.00257028	57
-0.000132616	47.3595	75746.5	0.00357389	43
-0.000119569	70.7023	68294.5	0.00261028	43
-0.000130379	46.6009	74468.8	0.0036178	57
-0.000120262	28.5662	68690.5	0.00514012	57
-9.91252e-05	82.4457	56617.5	0.00230205	50
-0.000207864	43.9365	118726	0.00378133	71
-0.000125239	52.3458	71532.9	0.00331061	64
-0.00012834	23.0161	73304.1	0.00592618	57
-0.000117458	32.8864	67088.5	0.00466433	78
-0.000114968	45.1652	65666.2	0.00370405	50
-0.000134693	36.7682	76932.9	0.00430883	43
-0.00012243	75.2269	69928.7	0.00248196	57
-9.79413e-05	57.4013	55941.3	0.00308163	71
-0.000116084	34.2666	66303.8	0.00453111	57
-0.000112821	47.2148	64440.3	0.00358218	85
-0.000125077	80.1043	71440.4	0.0023574	64
-0.000114466	46.7958	65379.5	0.00360642	57
-0.000117989	48.4893	67391.7	0.0035105	50
-0.00011799	70.2501	67392.7	0.00262386	78
-0.000117918	55.2401	67351.5	0.00317539	64
-0.000112292	61.2571	64137.8	0.0029278	57
-0.000123775	57.4084	70696.5	0.00308133	43
-0.000151871	50.624	86744.4	0.00339687	78
-0.000140927	59.9465	80493.4	0.00297828	64
-0.000118854	58.1664	67886.1	0.00304979	43
-0.000108056	44.7921	61718.5	0.00372716	43
-0.000136935	55.8762	78213.2	0.00314719	78
-0.000127267	34.6782	72691.1	0.00449291	64
-0.000118409	53.4819	67632	0.00325614	57
-0.000103007	27.7446	58834.8	0.00524241	71
-0.000106626	37.9104	60901.7	0.00421472	43
-0.000112626	51.0395	64329.1	0.00337563	64
-0.000121403	76.3103	69342.1	0.00245314	64
-0.000125901	27.0437	71911	0.00533313	50
-0.000112431	59.8614	64217.4	0.00298162	50
-0.000113348	34.6687	64741.4	0.00449378	50
-0.000108721	73.0286	62098.6	0.00254265	100
-0.000107999	48.0949	61685.9	0.00353236	64
-0.000107631	82.6669	61475.6	0.00229695	64
-0.000155009	52.7373	88536.6	0.00329163	43
-0.000113521	27.688	64839.8	0.00524961	43
-0.000121261	48.0294	69261.1	0.00353602	71
-0.000126763	53.4278	72403.2	0.00325869	64
-8.98256e-05	67.9192	51305.9	0.00269623	57
-0.000118829	38.0602	67871.9	0.00420269	50
-0.000163104	31.121	93160.5	0.00484718	43
-0.00011694	59.1126	66792.7	0.00301134	45
-0.000118605	71.0386	67743.8	0.00260028	50
-0.000115064	41.3388	65721.2	0.00395627	57
-0.000116541	61.7583	66564.7	0.00290896	92
-0.000114056	41.9481	65145.5	0.00391374	57
-0.00011271	75.3702	64376.6	0.00247811	43
-0.000152209	72.6744	86937.3	0.00255271	71
-0.00013608	66.3162	77725.3	0.00274844	50
-0.000128443	55.5169	73363.1	0.00316306	50
-0.000125004	78.9114	71398.8	0.00238666	43
-0.000143183	35.786	81782.2	0.00439334	43
-0.000134751	79.3498	76965.8	0.00237582	43
-0.000120646	46.0463	68909.8	0.00365062	57
-9.75806e-05	61.1404	55735.3	0.00293222	43
-9.98265e-05	38.6707	57018.1	0.00415441	50
-0.000136323	65.1526	77864	0.00278766	43
-0.000115656	42.7746	66059.6	0.00385754	43
-9.6316e-05	44.3799	55013	0.00375306	78
-0.000105823	41.0612	60443.2	0.00397596	64
-0.000127564	26.1147	72861.1	0.00545857	43
-0.000126053	55.6178	71998.1	0.00315858	43
-9.22512e-05	67.2334	52691.3	0.00271831	50
-0.000111532	73.7674	63704.1	0.00252191	43
-0.000119961	79.8033	68518.1	0.00236471	64
-9.37203e-05	29.4686	53530.4	0.0050325	50
-0.000128652	38.8059	73482.2	0.00414388	57
-0.000118921	52.7838	67924.3	0.00328939	57
-0.000115082	58.4913	65731.4	0.00303648	50
-9.87958e-05	39.3616	56429.4	0.00410114	50
-0.000140166	36.8767	80058.8	0.00429971	50
-0.000101058	76.849	57721.7	0.00243906	64
-0.000127823	34.3529	73008.8	0.00452304	50
-0.000155472	93.4947	88801	0.00207314	43
-0.000114751	48.9478	65542.3	0.00348543	50
-9.37453e-05	36.3998	53544.6	0.00434013	43
-0.000156859	60.7659	89593.6	0.00294651	43
-0.000127429	68.5246	72783.9	0.00267704	71
-0.000108358	57.5657	61891.1	0.00307473	57
-0.000120815	39.2323	69006.4	0.004111	57
-0.000112994	91.1767	64538.7	0.00211721	50
-8.63678e-05	44.3569	49330.8	0.00375451	43
-0.000116094	64.8151	66309.5	0.00279925	71
-0.000119598	57.8043	68311	0.00306477	92
-0.000113175	31.859	64642.4	0.00476894	50
-0.000140169	53.3797	80060.6	0.00326096	50
-0.000116656	72.0615	66630.8	0.00257032	78
-0.000101209	65.3326	57807.7	0.00278151	50
-0.000105062	72.6996	60008.6	0.00255199	50
-0.000132755	69.4251	75825.8	0.00264901	43
-0.00013166	70.6932	75200.2	0.00261055	43
-0.000110717	86.3194	63238.7	0.00221611	43
-0.000100442	34.336	57369.6	0.00452462	50
-0.000118082	75.4641	67444.9	0.00247559	50
-0.000132146	28.8895	75478.3	0.00510101	50
-0.000145619	49.0635	83173.7	0.00347917	43
-0.000123062	74.2928	70289.7	0.00250738	43
-0.00012049	104.501	68820.5	0.00188714	50
-0.000115583	72.6695	66017.7	0.00255285	92
-9.01943e-05	54.1505	51516.4	0.00322494	50
-0.000139271	37.5634	79547.5	0.00424285	92
-0.000107868	37.0581	61611.4	0.00428453	64
-0.000114686	53.0759	65505.4	0.00327539	50
-0.000115392	79.4317	65908.5	0.00237381	43
-0.000109569	97.6165	62582.8	0.00199923	64
-0.000126398	50.7496	72194.9	0.00339042	57
-0.000118829	68.2255	67871.6	0.00268649	50
-9.19686e-05	68.5922	52529.8	0.00267492	43
-0.000126004	76.9229	71970.1	0.00243714	85
-8.8983e-05	80.2736	50824.6	0.0023533	50
-0.00010348	78.1246	59104.7	0.00240638	64
-0.000138329	26.7739	79009.8	0.00536893	64
-0.000146149	57.349	83476.1	0.00308383	43
-0.00011635	28.0258	66455.6	0.00520693	58
-0.000134344	35.1482	76733.4	0.00445009	43
-0.000117643	61.5897	67194.5	0.00291527	78
-0.000135182	56.7334	77212.3	0.00310999	64
-0.000134174	63.0231	76636.2	0.00286251	43
-0.000116064	41.5963	66292.7	0.00393817	78
-0.00013561	15.8973	77456.9	0.00741265	43
-0.000124803	73.2666	71283.8	0.00253593	43
-0.00011632	76.6349	66438.7	0.00244463	43
-0.000117578	33.6995	67157.4	0.00458487	50
-0.000112881	59.368	64474.7	0.00300113	43
-0.000106453	60.482	60803.1	0.00295744	43
-0.000133728	48.6506	76381.8	0.00350164	78
-0.00010761	80.1478	61464	0.00235634	57
-0.000115514	52.5434	65978.3	0.003301	43
-0.000106589	42.9786	60880.5	0.00384393	85
-0.000113907	27.7446	65060.4	0.00524241	50
-0.000104103	91.3857	59460.8	0.00211316	51
-0.000116182	41.3082	66360	0.00395843	113
-0.000110844	58.3032	63311.2	0.00304417	78
-0.000129333	35.2999	73871.2	0.00443645	57
-0.000130443	60.4606	74505.4	0.00295827	50
-0.000120653	69.7029	68913.6	0.00264049	43
-0.000114592	73.1806	65451.7	0.00253835	64
-0.000124018	63.55	70835.4	0.0028436	50
-0.00010864	31.7136	62052.3	0.00478415	50
-0.000105124	60.809	60044.1	0.00294486	43
-9.348e-05	64.6419	53393.1	0.00280524	43
-0.000117528	58.3817	67128.8	0.00304095	50
-0.000101888	70.7233	58195.4	0.00260965	50
-0.000103752	79.616	59260.4	0.00236929	57
-0.000135131	68.5858	77183	0.00267512	57
-0.000145539	96.371	83128	0.00202099	71
-0.000125419	73.3994	71635.8	0.0025322	50
-0.000134233	58.5108	76669.9	0.00303568	43
-0.000120884	66.982	69045.7	0.0027265	43
-0.000134771	41.516	76977.6	0.0039438	106
-0.000142876	28.9773	81606.8	0.0050905	43
-0.000121079	64.146	69156.7	0.00282253	43
-0.000128846	58.4983	73592.9	0.00303619	43
-0.000169312	38.7095	96706.4	0.00415138	64
-0.000120118	58.0217	68608.1	0.00305576	43
-0.000106719	75.8233	60955.1	0.00246601	43
-9.92317e-05	35.6492	56678.3	0.00440538	43
-0.000121013	62.1372	69119.3	0.00289488	43
-0.000142761	42.1882	81541	0.00389724	50
-0.000110708	57.0577	63233.4	0.00309615	43
-0.000159475	54.8278	91087.7	0.00319395	43
-9.96805e-05	78.5975	56934.7	0.00239449	50
-0.000170257	66.1496	97246	0.00275398	50
-0.000119697	45.1047	68367.7	0.00370778	43
-0.000149668	55.59	85486.2	0.00315981	43
-0.000150826	36.4134	86147.5	0.00433897	64
-0.000128378	59.4683	73326	0.00299715	43
-0.000100428	66.951	57361.9	0.00272751	50
-0.000140983	30.8722	80525.8	0.00487416	64
-0.000131777	61.0285	75267.4	0.00293648	106
-0.000125164	82.2826	71490.3	0.00230582	78
-0.000117941	82.9762	67364.6	0.00228988	57
-0.000140439	52.9474	80214.6	0.00328154	50
-0.000122631	78.0879	70043.1	0.0024073	50
-0.000130916	74.6965	74775.3	0.00249633	50
-0.0001031	76.4509	58888.1	0.00244945	43
-0.00014153	63.8246	80838.1	0.00283385	43
-0.000125914	47.0551	71918.4	0.00359138	71
-0.000141871	48.075	81032.5	0.00353347	57
-0.000129433	68.248	73928.4	0.00268577	57
-0.000129722	72.2407	74093.6	0.00256514	43
-0.000163036	41.0309	93121.8	0.00397813	71
-0.000122498	48.1546	69967.6	0.00352904	50
-0.000166184	40.4103	94919.6	0.00402296	50
-0.000130524	96.7147	74551.7	0.00201494	50
-0.000148171	61.2728	84631	0.00292721	43
-0.000108797	10.5606	62141.6	0.00920849	43
-0.000143993	77.6119	82244.9	0.0024194	43
-8.07094e-05	78.0753	46099	0.00240762	43
-0.000101919	107.097	58213.1	0.00184812	43
-0.000124024	23.8166	70838.8	0.00579743	71
-0.000136722	52.5056	78091.6	0.00330284	65
-0.000121202	67.5649	69226.9	0.00270759	57
-0.000111224	59.9495	63527.9	0.00297816	50
-0.00011209	34.8304	64022.5	0.00447894	43
-0.000134716	25.7297	76946.1	0.0055124	43
-0.000108476	48.7649	61958.4	0.00349539	50
-0.000151544	63.6809	86557.5	0.00283895	43
-0.000104064	25.6762	59438.6	0.00551997	50
-0.00011373	99.5316	64959.6	0.0019667	64
-0.000117681	64.1633	67216.1	0.00282192	50
-0.000126514	29.6576	72261.5	0.00501055	43
-0.000496311	21.0331	283479	0.00627289	71
-0.000490907	33.3329	280392	0.00462035	71
-0.00045931	19.9186	262345	0.00648742	50
-0.000108862	60.6627	62178.9	0.00295047	43
-0.000145882	40.663	83323.7	0.00400457	64
-0.000111233	79.3602	63533.3	0.00237557	50
-0.000100435	56.4596	57365.8	0.00312177	43
-0.000116713	46.9432	66663.1	0.00359785	43
-0.000134317	32.1031	76717.8	0.00474365	43
-0.000124691	47.1856	71220	0.00358386	85
-0.000157126	70.3604	89746	0.00262053	50
-0.000121769	54.6123	69550.9	0.00320374	43
-0.000128413	67.5545	73346.1	0.00270793	71
-0.000148337	28.1257	84726.1	0.00519444	57
-0.000119205	34.7286	68086.5	0.00448828	50
-0.000148612	59.7219	84882.8	0.00298711	43
-0.000135809	81.7406	77570	0.00231843	64
-0.000122272	46.4796	69838.5	0.00362493	71
-0.00012672	64.2099	72378.9	0.00282029	93
-0.000107677	50.5247	61501.8	0.00340199	57
-0.000112261	36.7731	64120.2	0.00430842	50
-0.000156272	73.7677	89258.1	0.00252191	72
-0.000124522	50.9039	71123.2	0.00338253	71
-0.000135361	90.8952	77314.4	0.00212269	57
-0.00012123	68.3053	69243	0.00268396	67
-0.00014366	58.538	82054.4	0.00303457	57
-0.000139996	64.7939	79961.5	0.00279998	78
-0.000114217	88.586	65237.4	0.0021688	57
-0.000109861	61.2653	62749.5	0.00292749	57
-0.000125484	82.9805	71673.2	0.00228978	43
-0.00015432	28.4904	88143.2	0.00514939	43
-0.000104826	60.9849	59873.7	0.00293814	71
-0.000106693	55.0996	60939.8	0.00318169	64
-0.000120137	59.1786	68618.7	0.0030087	50
-0.000131263	65.6049	74973.5	0.00277227	50
-0.000108986	76.705	62249.7	0.00244281	64
-0.000109484	56.9431	62534.1	0.00310103	50
-9.08287e-05	60.5618	51878.8	0.00295436	43
-0.000132102	56.0185	75452.8	0.00314095	50
-9.32295e-05	52.5935	53250.1	0.00329858	50
-0.000108377	73.6474	61901.7	0.00252526	50
-0.000109575	53.3385	62586.3	0.00326291	43
-0.00011144	61.5427	63651.1	0.00291703	43
-0.000101803	32.1343	58146.9	0.00474043	50
-0.000115277	57.3131	65843.2	0.00308534	65
-0.000103584	61.4254	59164.3	0.00292144	43
-0.00010635	52.476	60744.2	0.00330428	50
-0.000110874	50.1583	63327.9	0.00342101	44
-0.000117478	47.1642	67100.1	0.00358509	43
-0.000175339	42.7274	100149	0.00386071	43
-0.000120353	47.1135	68742	0.00358801	43
-0.000102888	43.8732	58766.9	0.00378539	57
-0.000200635	70.2859	114597	0.00262278	43
-0.000123132	51.7806	70329.8	0.00333842	64
-0.000122201	39.6768	69797.6	0.00407731	50
-0.000155835	53.9477	89008.7	0.00323434	43
-0.000140494	29.3919	80246.3	0.00504146	43
-0.000122225	80.7905	69811.6	0.00234089	57
-0.000110223	38.1211	62956.5	0.00419783	43
-0.000116703	80.709	66657.4	0.00234284	57
-0.000112349	42.4341	64170.5	0.00388049	57
-8.637e-05	70.2621	49332.1	0.0026235	43
-0.000109835	4.37116	62734.4	0.0132489	50
-0.000101299	39.1553	57858.9	0.0041169	71
-0.000129024	42.6161	73695	0.00386819	57
-0.000115457	50.7194	65945.6	0.00339197	71
-0.000136991	42.2871	78245.6	0.00389049	113
-0.000122682	67.4398	70072.7	0.00271163	92
-0.000139176	14.6531	79493.3	0.00775999	43
-0.000109373	61.1859	62470.8	0.0029305	44
-0.00012066	79.8989	68917.5	0.00236238	43
-0.000137305	68.9264	78424.6	0.00266446	50
-0.000102884	68.9665	58764.6	0.00266321	43
-0.000120802	73.8626	68998.5	0.00251927	43
-0.000142252	56.6193	81250.4	0.00311489	64
-0.000108397	73.8858	61913.3	0.00251862	50
-0.0001211	60.5989	69169	0.00295293	43
-0.000136821	40.0402	78148.3	0.00405019	43
-0.000121933	78.5533	69645	0.00239559	71
-0.000135203	47.6728	77224.2	0.00355608	57
-9.9084e-05	31.5796	56594	0.00479825	43
-0.000127259	69.9116	72686.9	0.00263412	43
-0.00011608	66.157	66301.5	0.00275374	71
-9.14642e-05	66.1412	52241.8	0.00275426	43
-0.000115379	54.0673	65901.2	0.00322879	64
-0.000126929	60.3459	72498.2	0.00296271	57
-9.4773e-05	32.6025	54131.7	0.00469275	43
-0.000133995	62.2828	76534.2	0.00288951	50
-0.000104553	89.7772	59717.6	0.00214476	43
-0.000124775	27.3624	71267.9	0.00529147	50
-0.000125632	70.6755	71757.7	0.00261108	106
-0.000153996	58.474	87958.4	0.00303718	85
-0.000113768	55.4835	64980.8	0.00316454	104
-0.000100347	53.2169	57315.5	0.00326868	50
-0.000100357	60.812	57321.1	0.00294474	43
-0.000117413	60.551	67063.2	0.00295478	43
-0.00012502	48.732	71407.8	0.00349719	71
-0.000111301	58.2621	63571.7	0.00304586	43
-0.000118541	60.3162	67707	0.00296386	57
-0.000148734	39.4666	84952.6	0.00409318	43
-0.000112935	48.476	64505.5	0.00351124	57
-9.99696e-05	37.621	57099.8	0.00423816	43
-0.000120203	64.2191	68656.4	0.00281997	50
-0.000154474	65.7861	88230.9	0.00276616	50
-9.76311e-05	49.7457	55764.1	0.00344269	64
-0.000137172	54.9405	78348.8	0.00318886	50
-0.000178761	42.7496	102103	0.00385922	43
-0.000120329	72.7031	68728.8	0.00255189	92
-0.000133413	57.7122	76201.9	0.00306861	50
-0.000138943	20.2726	79360.6	0.00641759	43
-0.00012402	70.5964	70836.8	0.00261345	43
-9.6476e-05	65.7062	55104.4	0.00276885	57

## Sheet: ChannelI_ADH
iOC (mm)	D (mm2/s)	MW (Da)	R_S (mm)	N
-0.000234793	75.6368	134107	0.00247097	43
-0.000272564	44.1002	155681	0.00377083	78				Nanochannel Area (mm2)	0.0027
-0.000192722	51.5841	110077	0.00334821	78
-0.00016389	32.0013	93609.1	0.00475416	43
-0.000191946	25.5911	109634	0.00553205	71
-0.000259997	49.6387	148503	0.00344836	43
-0.000242246	39.5794	138364	0.00408465	78
-0.000224037	29.0384	127963	0.00508321	55
-0.000341601	28.8838	195113	0.00510169	57
-0.000213886	32.3232	122166	0.00472108	50
-0.000262893	46.1758	150157	0.0036429	43
-0.00027015	40.3065	154302	0.00403056	106
-0.000175015	36.0229	99963.8	0.00437264	57
-0.000157958	57.4206	90220.9	0.00308082	57
-0.000144438	64.0171	82499	0.00282706	50
-0.000231712	36.0845	132347	0.00436729	101
-0.000264705	27.1043	151192	0.00532514	71
-0.000232868	61.3196	133008	0.00292543	64
-0.000229079	25.922	130843	0.00548538	42
-0.000158521	65.8016	90542.9	0.00276564	71
-0.000236106	25.3095	134857	0.00557245	50
-0.000243307	29.0747	138970	0.00507888	169
-0.000208051	34.3955	118833	0.00451907	85
-0.000272332	26.6663	155549	0.00538335	57
-0.000240196	36.2349	137193	0.0043543	50
-0.000292898	18.1041	167295	0.00687242	43
-0.000233201	28.438	133198	0.00515581	43
-0.000184152	31.3684	105182	0.00482065	43
-0.000273039	31.6388	155952	0.00479201	106
-0.000427189	21.5886	243998	0.00617148	43
-0.00018324	79.6757	104661	0.00236783	43
-0.000171873	53.5321	98168.8	0.00325377	78
-0.000236395	41.4133	135022	0.00395101	43
-0.000257112	44.1	146855	0.00377085	78
-0.000308073	28.1047	175963	0.00519705	78
-0.00015506	80.5504	88565.7	0.00234664	64
-0.00018884	33.9974	107860	0.00455646	57
-0.000287617	25.9093	164279	0.00548714	57
-0.000205584	22.6769	117424	0.00598257	43
-0.000216636	14.1024	123736	0.00792532	43
-0.000223028	75.7388	127388	0.00246826	43
-0.000191735	69.7199	109514	0.00263997	78
-0.000200549	45.3656	114548	0.00369176	71
-0.000264423	32.7775	151031	0.00467519	64
-0.000221417	37.3805	126467	0.00425785	50
-0.000162799	36.0188	92986.4	0.004373	50
-0.000248684	42.9632	142041	0.00384495	43
-0.000212475	38.9778	121359	0.00413056	71
-0.000196203	71.9258	112066	0.00257425	50
-0.00022168	48.6001	126618	0.00350441	65
-0.000165569	62.0071	94568.2	0.0028997	43
-0.000222221	22.9261	126926	0.00594103	85
-0.000194175	22.9595	110908	0.00593551	71
-0.000256789	31.8305	146671	0.00477192	50
-0.000221008	47.5995	126233	0.00356023	160
-0.000137782	100.844	78697	0.00194503	58
-0.00020413	22.1264	116593	0.00607657	64
-0.000255436	33.3469	145898	0.00461898	113
-0.000201359	18.3073	115010	0.00682689	43
-0.000202429	41.5062	115622	0.00394449	85
-0.000238618	26.7932	136292	0.00536635	85
-0.000147352	40.6886	84163.5	0.00400272	50
-0.000186669	49.7337	106620	0.00344332	176
-0.00022662	36.7575	129439	0.00430973	141
-0.000248845	37.8848	142133	0.00421678	64
-0.000237361	27.6518	135574	0.00525424	43
-0.000264096	49.0254	150844	0.00348123	43
-0.000174754	46.9968	99814.6	0.00359475	43
-0.000243491	81.3345	139075	0.00232798	57
-0.000270001	31.1281	154217	0.00484642	43
-0.00028028	46.733	160088	0.00361008	64
-0.000143983	75.1491	82239.2	0.00248406	43
-0.00021623	45.2974	123505	0.00369593	57
-0.000187995	27.5861	107378	0.00526264	43
-0.000157828	42.829	90146.7	0.00385391	107
-0.000128292	68.6039	73276.8	0.00267455	50
-0.000190656	56.8283	108897	0.00310593	71
-0.000128181	27.3963	73213.5	0.00528708	99
-0.00011491	105.659	65633.3	0.00186952	43
-0.000243714	32.0801	139203	0.00474602	106
-0.000235027	34.6524	134241	0.00449528	71
-0.000205177	20.8449	117191	0.00630805	50
-0.000208934	16.3095	119337	0.00730488	50
-0.000158381	63.4249	90462.9	0.00284807	50
-0.000243735	37.5395	139215	0.00424481	50
-0.000197058	30.906	112554	0.00487048	148
-0.000170709	56.2024	97504.1	0.00313292	106
-0.000237904	14.3845	135884	0.00783969	43
-0.000289402	9.02205	165298	0.00992586	43
-0.000177993	39.791	101664	0.00406875	43
-0.000168574	70.1856	96284.6	0.00262581	57
-0.000180714	44.9643	103218	0.00371646	50
-0.000199154	39.8627	113751	0.00406339	71
-0.000215547	87.0007	123114	0.00220167	64
-0.000226921	37.0378	129611	0.00428623	50
-0.000256939	42.8583	146756	0.00385195	43
-0.000217651	45.1544	124316	0.00370472	113
-0.000238703	46.9509	136340	0.0035974	57
-0.00026965	20.674	154016	0.00634035	57
-0.000236431	33.2226	135043	0.00463113	50
-0.000203479	43.0167	116221	0.00384141	43
-0.000219336	45.8301	125278	0.00366358	127
-0.000196692	69.7385	112345	0.0026394	43
-0.000229418	75.8957	131037	0.00246409	57
-0.000234513	33.0594	133947	0.00464718	169
-0.000254477	33.639	145350	0.00459069	113
-0.000171092	52.4155	97722.7	0.00330722	71
-0.000183173	22.0586	104623	0.00608837	57
-0.000219725	27.6484	125501	0.00525466	50
-0.000198389	49.2268	113314	0.00347036	78
-0.00021532	52.327	122985	0.00331153	65
-0.000286181	55.0852	163458	0.00318234	50
-0.000205683	81.7822	117480	0.00231746	43
-0.000273155	27.8718	156018	0.00522629	43
-0.000192684	72.4415	110056	0.00255937	43
-0.000209233	47.5344	119508	0.00356392	85
-0.000200392	23.7845	114458	0.00580248	71
-0.000194003	32.0072	110809	0.00475356	120
-0.000169109	38.9815	96590.1	0.00413027	83
-0.000208071	42.9124	118844	0.00384834	113
-0.000232811	31.4114	132975	0.00481608	113
-0.000205382	37.5995	117308	0.00423991	78
-0.000249667	43.1305	142603	0.00383386	217
-0.000182195	23.4769	104065	0.00585134	50
-0.000384868	22.1638	219826	0.0060701	43
-0.000198095	61.8035	113147	0.00290727	57
-0.000229704	27.9446	131201	0.00521712	64
-0.00018454	22.7878	105404	0.00596401	57
-0.000160398	62.1999	91614.7	0.00289257	43
-0.00025306	28.2494	144541	0.00517907	43
-0.000184141	46.3754	105176	0.00363107	100
-0.000182323	80.5606	104138	0.0023464	85
-0.000193473	38.3254	110506	0.00418158	93
-0.000196024	49.1603	111964	0.00347394	43
-0.000169421	58.669	96768.5	0.00302924	92
-0.000220818	44.8432	126125	0.00372398	85
-0.000158413	80.9191	90481.1	0.00233783	50
-0.000284019	62.7804	162224	0.0028713	43
-0.000198705	68.7469	113495	0.00267007	127
-0.000163237	39.0113	93236.2	0.00412797	71
-0.000300973	9.1316	171908	0.00987056	50
-0.000156719	37.4309	89513.3	0.0042537	43
-0.000288768	21.5757	164936	0.00617381	57
-0.000185709	28.9945	106072	0.00508845	113
-0.000410753	9.54506	234610	0.00966807	43
-0.000163908	58.5782	93619.9	0.00303293	50
-0.000136122	33.7401	77748.8	0.00458098	50
-0.000178995	48.0516	102237	0.00353478	43
-0.00015212	47.6727	86886.6	0.00355608	43
-0.000140606	45.335	80310.1	0.00369362	50
-0.000163618	27.9514	93454.1	0.00521627	50
-0.000140149	101.083	80049.4	0.00194113	78
-0.000170924	54.79	97627.2	0.00319567	50
-0.000150532	60.9316	85979.5	0.00294017	48
-0.000135518	43.9729	77404.1	0.00377899	64
-0.000146157	41.6655	83480.5	0.00393334	43
-0.00017853	46.0674	101971	0.00364936	57
-0.00012616	74.0667	72058.8	0.00251361	50
-0.000218725	37.2726	124930	0.00426674	57
-0.000169575	65.7863	96856.7	0.00276616	78
-0.00013991	69.7094	79912.6	0.00264029	50
-0.00022515	8.85401	128599	0.0100121	50
-0.000212903	41.6208	121604	0.00393646	113
-0.000160484	37.8706	91663.8	0.00421793	71
-0.000209871	20.7614	119872	0.00632378	50
-0.000119733	51.8175	68387.9	0.00333659	43
-0.000170832	35.0517	97574.4	0.00445881	57
-0.000243314	40.1734	138974	0.00404034	57
-0.000109105	59.9545	62317.6	0.00297797	43
-0.000129438	80.581	73931.5	0.00234591	43
-0.000152625	47.2283	87174.8	0.00358141	50
-0.000171099	42.1025	97726.8	0.00390311	43
-0.000142942	57.7558	81644.7	0.00306679	57
-0.000198792	59.9663	113545	0.0029775	57
-0.000119001	60.3002	67970.1	0.00296448	71
-0.000134065	36.8485	76573.9	0.00430207	45
-0.000121947	47.917	69652.7	0.00354232	43
-0.000144255	36.1569	82394.6	0.00436103	78
-0.000125298	60.8473	71566.8	0.00294339	57
-0.00011845	68.2316	67655	0.00268629	50
-0.000131235	55.8893	74957.7	0.00314661	43
-0.000125025	69.9477	71410.8	0.00263302	43
-0.000135288	23.367	77272.8	0.005869	134
-0.000131569	70.805	75148.6	0.00260722	43
-0.000173967	59.7657	99365	0.00298538	43
-0.000172007	43.1602	98245.7	0.0038319	78
-0.000202474	21.2636	115647	0.00623039	112
-0.000282061	35.433	161105	0.00442456	96
-0.000290451	12.8203	165898	0.0083419	90
-0.000196903	33.4772	112465	0.00460632	78
-0.00016044	40.1489	91638.8	0.00404215	50
-0.000163711	49.1839	93506.9	0.00347267	106
-0.000122611	39.948	70032.1	0.00405704	43
-0.000218905	51.4905	125033	0.00335289	127
-0.000311745	22.6239	178060	0.0059915	106
-0.000357836	51.3572	204386	0.00335958	71
-0.000121961	94.2822	69660.9	0.00205859	43
-0.000144518	26.8883	82544.4	0.00535368	57
-0.000114512	51.9593	65406.1	0.00332958	50
-0.000156702	40.6731	89504	0.00400384	43
-0.000156403	23.1224	89332.8	0.00590874	60
-0.00020954	55.888	119684	0.00314667	57
-0.000139089	58.0302	79443.9	0.00305541	43
-0.000105446	31.1566	60227.9	0.00484334	43
-0.000199792	17.7108	114116	0.00696244	45
-0.000133358	101.928	76170.5	0.00192748	43
-9.71915e-05	78.7234	55513	0.00239134	43

## Sheet: ChannelI_Ferritin
iOC (mm)	D (mm2/s)	MW (Da)	R_S (mm)	N
-0.00118071	19.703	674386	0.00653073	92
-0.00123118	21.0276	703213	0.00627391	78				Nanochannel Area (mm2)	0.0027
-0.00110881	21.3595	633320	0.00621288	71
-0.00123281	11.6284	704146	0.00877519	57
-0.00120655	21.4884	689145	0.00618951	50
-0.00123388	12.7794	704758	0.00835598	43
-0.00123749	26.0068	706820	0.00547354	78
-0.00121544	26.9441	694226	0.00534628	71
-0.00122697	19.8603	700813	0.00649907	64
-0.00120491	33.7292	688213	0.00458202	57
-0.00120417	32.3994	687787	0.00471331	78
-0.000859653	30.0441	491009	0.00496628	57
-0.000844217	16.6703	482193	0.00721329	50
-0.000844257	18.121	482216	0.00686862	99
-0.000812587	35.5823	464127	0.0044113	99
-0.000838573	29.1911	478969	0.00506509	92
-0.00088542	20.6964	505727	0.00633609	57
-0.000823777	29.4268	470518	0.00503738	50
-0.000847684	32.612	484173	0.0046918	50
-0.000832988	27.4526	475779	0.0052798	186
-0.000861815	24.3343	492244	0.00571726	414
-0.00091114	14.9877	520418	0.00766316	57
-0.000908126	23.1864	518696	0.00589828	358
-0.000888588	29.0578	507536	0.0050809	148
-0.000885632	23.4664	505848	0.00585302	85
-0.00141781	13.3357	809812	0.00816878	57
-0.00147558	18.9598	842809	0.00668494	190
-0.000921405	18.9733	526280	0.00668207	113
-0.00094874	24.2843	541894	0.00572491	80
-0.00146738	17.8828	838127	0.00692275	71
-0.0014461	8.46464	825974	0.0102187	64
-0.00149237	17.9838	852399	0.00689968	128
-0.000908975	28.0783	519181	0.00520035	72
-0.00142888	20.2851	816135	0.00641517	141
-0.00145113	19.2132	828847	0.00663149	113
-0.00145716	18.557	832287	0.0067718	113
-0.00146142	19.98	834723	0.00647518	85
-0.00150547	20.492	859883	0.00637513	71
-0.00152397	18.7112	870448	0.00673827	50
-0.00146642	16.0357	837576	0.0073761	43
-0.00146679	30.1453	837787	0.00495484	43
-0.00141522	28.5396	808333	0.00514337	127
-0.00153998	24.0154	879590	0.00576637	92
-0.00147003	25.4613	839638	0.0055506	86
-0.00143727	20.7816	820929	0.00631997	141
-0.00144043	23.6863	822734	0.00581799	120
-0.00145982	45.5104	833806	0.00368293	64
-0.00156266	15.2592	892546	0.00758647	50
-0.00145009	22.0124	828252	0.00609643	246
-0.00149417	30.1437	853425	0.00495502	55
-0.00145623	20.131	831758	0.00644533	86
-0.00146037	24.8006	834122	0.00564704	78
-0.00146509	20.872	836819	0.00630296	71
-0.00146262	30.3076	835405	0.00493659	50
-0.00140964	23.3473	805147	0.00587218	176
-0.0014348	20.8536	819516	0.00630641	149
-0.00142227	37.274	812358	0.00426662	50
-0.000866244	19.156	494774	0.00664348	99
-0.000824481	18.4762	470920	0.00678952	57
-0.000815816	56.1315	465971	0.00313601	43
-0.00102281	17.3396	584200	0.00704974	43
-0.000818394	22.4394	467444	0.00602276	134
-0.000965914	23.1315	551703	0.00590724	57
-0.000825242	28.0387	471355	0.00520531	43
-0.000835674	23.4124	477313	0.00586169	78
-0.000891403	21.8402	509144	0.00612669	78
-0.000807418	40.4746	461174	0.00401826	78
-0.000866877	15.7806	495136	0.0074438	57
-0.000843243	15.7887	481637	0.00744162	50
-0.000881845	22.7489	503685	0.0059705	43
-0.000782945	30.6069	447196	0.00490329	51
-0.000833021	28.1445	475798	0.0051921	155
-0.000835149	36.2578	477013	0.00435232	85
-0.000841277	25.0745	480513	0.00560663	85
-0.000888882	22.853	507704	0.00595316	57
-0.000730304	22.0437	417129	0.00609097	57
-0.000871103	24.7853	497550	0.00564932	50
-0.000846421	26.2745	483452	0.00543655	43
-0.000914439	34.4036	522302	0.00451831	43
-0.000851872	23.7065	486565	0.00581478	58
-0.000813623	26.9358	464718	0.00534738	134
-0.000901958	20.865	515173	0.00630427	85
-0.000915299	19.1966	522793	0.00663497	43
-0.000852356	32.9147	486842	0.00466151	99
-0.000856645	18.3848	489292	0.00680968	85
-0.000820764	27.1468	468797	0.00531957	78
-0.000801715	19.3291	457917	0.00660735	71
-0.000830613	23.9529	474423	0.0057761	57
-0.000843533	13.4451	481802	0.00813304	43
-0.000838796	19.6937	479097	0.00653262	86
-0.000839233	21.6918	479346	0.00615302	43
-0.000857561	29.6122	489815	0.0050158	64
-0.000842485	43.8251	481203	0.0037885	57
-0.00151931	23.5157	867786	0.00584512	50
-0.00145253	25.4197	829647	0.00555656	43
-0.00149226	8.06492	852339	0.0104413	43
-0.00151898	18.0267	867596	0.00688995	93
-0.00148015	13.6042	845417	0.00808166	57
-0.00119893	19.4786	684796	0.0065765	48
-0.00115087	26.7923	657345	0.00536647	64
-0.000846056	24.381	483243	0.00571014	127
-0.000822564	32.3376	469825	0.00471961	121
-0.00129529	16.0968	739831	0.00736007	71
-0.00132934	19.21	759279	0.00663216	50
-0.00121546	26.859	694234	0.00535758	50
-0.00126985	34.8301	725303	0.00447897	50
-0.00129055	12.5744	737128	0.00842738	43
-0.00162955	22.8798	930751	0.00594871	43
-0.000872551	43.2266	498377	0.00382752	43
-0.000888683	23.6462	507591	0.00582434	197
-0.00090319	20.6021	515877	0.00635403	78
-0.000904438	19.4091	516589	0.00659079	57
-0.000824181	27.2407	470749	0.0053073	57
-0.000903989	24.4332	516333	0.00570222	43
-0.00087936	37.546	502265	0.00424427	93
-0.000908902	26.2599	519139	0.00543855	239
-0.000896507	18.7717	512059	0.00672519	113
-0.000872504	34.2247	498350	0.00453503	92
-0.000887892	14.9248	507139	0.00768115	85
-0.000947446	13.0079	541154	0.00827795	64
-0.000918564	38.1298	524658	0.00419713	64
-0.000864694	20.3994	493889	0.00639298	43
-0.000872861	17.2475	498554	0.00707176	71
-0.000897154	24.5628	512429	0.00568263	43
-0.000915352	19.3774	522823	0.00659734	58
-0.00169074	14.5775	965704	0.00778224	64
-0.00166984	19.7624	953765	0.00651874	64
-0.0016755	18.1268	956999	0.00686731	57
-0.00163446	18.3977	933559	0.00680684	43
-0.00127145	13.5817	726217	0.00808889	71
-0.00124532	22.8811	711294	0.00594849	64
-0.00122266	21.2736	698349	0.00622855	57
-0.00121658	14.3251	694878	0.00785754	43
-0.00123492	19.419	705351	0.00658875	57
-0.00118986	10.662	679614	0.00916528	43
-0.00118618	17.7405	677510	0.00695554	43
-0.000825142	29.6215	471298	0.00501472	127
-0.00085657	20.1568	489249	0.00644026	99
-0.000803305	17.8235	458825	0.00693638	148
-0.000809112	16.8199	462142	0.00717602	134
-0.000802972	21.6643	458635	0.00615794	85
-0.00084298	23.5102	481486	0.00584601	78
-0.00081408	12.2391	464979	0.00854713	64
-0.000823811	22.7684	470537	0.00596725	57
-0.000752509	33.2384	429812	0.00462958	50
-0.000749472	15.8825	428077	0.00741659	43
-0.000830981	18.4073	474633	0.00680471	72
-0.000819654	21.088	468163	0.00626271	190
-0.000831559	25.7783	474963	0.00550555	113
-0.000811896	24.1664	463732	0.00574301	43
-0.000771158	42.9118	440464	0.00384838	43
-0.000864947	11.4061	494033	0.00886159	51

## Sheet: ChannelI_Thyroglobulin
iOC (mm)	D (mm2/s)	MW (Da)	R_S (mm)	N
-0.00110858	14.8204	633189	0.00771124	134
-0.00110762	14.017	632643	0.00795165	50				Nanochannel Area (mm2)	0.0027
-0.00112224	10.3709	640993	0.00929057	50
-0.00106066	10.997	605819	0.0090257	43
-0.00109412	13.6711	624930	0.0080603	64
-0.0011387	15.6398	650391	0.00748174	197
-0.00112287	11.0096	641351	0.00902056	148
-0.00111952	20.7349	639440	0.0063288	148
-0.00115721	12.4467	660967	0.00847255	113
-0.00105993	12.8179	605401	0.00834273	71
-0.00112194	17.0633	640819	0.00711627	170
-0.00116478	15.3156	665291	0.00757077	43
-0.001088	9.49853	621436	0.00969038	43
-0.00116691	15.5496	666508	0.00750628	225
-0.00110068	15.2069	628679	0.00760112	204
-0.00113195	18.1203	646538	0.00686877	177
-0.0010905	10.0378	622861	0.00943873	99
-0.00115773	21.3245	661261	0.00621925	59
-0.00114952	15.6247	656576	0.00748586	85
-0.00111899	14.9101	639137	0.00768538	86
-0.00115461	19.7494	659479	0.00652136	50
-0.00116965	12.7351	668070	0.00837131	43
-0.00105477	11.3787	602457	0.0088724	183
-0.00112405	16.9471	642026	0.00714466	148
-0.00112474	23.7882	642422	0.00580189	87
-0.00115874	14.2637	661842	0.00787609	99
-0.00114428	15.4672	653580	0.00752884	71
-0.00106055	17.7765	605759	0.00694721	57
-0.00125122	23.6228	714662	0.00582805	43
-0.0011556	10.8911	660044	0.00906931	43
-0.00112357	11.9419	641752	0.00865644	114
-0.00108651	20.107	620585	0.00645006	218
-0.00119498	16.0404	682539	0.00737485	113
-0.00111602	8.18126	637439	0.0103754	64
-0.00105095	12.4803	600274	0.00846061	64
-0.00111235	12.4439	635343	0.00847354	183
-0.00110006	23.9236	628323	0.00578066	106
-0.00109086	16.4589	623070	0.00726665	127
-0.00109936	11.5624	627925	0.00880064	113
-0.00111949	15.2013	639422	0.00760269	113
-0.00111501	17.0364	636862	0.00712282	85
-0.00110248	16.7339	629705	0.00719739	64
-0.00108627	13.2208	620448	0.00820668	72
-0.00117001	8.62804	668278	0.0101308	43
-0.00111465	15.1845	636657	0.00760741	373
-0.0010958	14.707	625888	0.00774421	169
-0.00109229	13.6174	623885	0.00807744	47
-0.00116695	7.60319	666528	0.0107132	204
-0.00111997	10.7018	639694	0.00914846	78
-0.00108476	13.0571	619585	0.00826138	408
-0.00107489	8.86364	613946	0.0100071	151
-0.00110703	16.2468	632305	0.00732105	92
-0.00112546	7.50245	642831	0.0107747	78
-0.000920007	0.271454	525482	0.0228703	47
-0.00124835	0.382047	713022	0.0220254	71
-0.00110696	13.2866	632265	0.00818492	281
-0.00111617	17.7937	637526	0.00694326	97
-0.0011043	14.2624	630747	0.00787649	148
-0.00111148	13.8505	634848	0.00800353	64
-0.0010892	14.023	622121	0.00794978	64
-0.00111936	11.7082	639350	0.00874463	57
-0.00114004	11.8125	651159	0.00870503	50
-0.00113384	7.94188	647617	0.0105122	72
-0.00112672	11.924	643552	0.00866314	99
-0.00112167	17.5634	640668	0.00699682	99
-0.0011362	21.5843	648968	0.00617226	92
-0.00114609	10.679	654613	0.00915807	78
-0.00112788	18.7816	644213	0.00672306	71
-0.00115486	10.9774	659623	0.00903374	43
-0.00109985	18.7587	628204	0.00672801	121
-0.00113983	15.7493	651037	0.00745221	274
-0.00116782	14.0424	667026	0.00794381	99
-0.00114123	12.5891	651838	0.00842221	99
-0.00113897	18.6353	650548	0.00675473	50
-0.00114712	14.6242	655201	0.00776849	225
-0.00115828	15.1795	661577	0.00760882	155
-0.00106388	12.1999	607659	0.00856136	57
-0.00111354	17.8758	636022	0.00692435	65
-0.00117059	15.762	668609	0.00744879	43
-0.00125262	10.2278	715462	0.00935356	64
-0.0011382	19.1733	650109	0.00663984	169
-0.00112715	15.3646	643798	0.00755715	120
-0.00110611	13.3029	631778	0.00817957	120
-0.00113268	16.1107	646953	0.00735644	106
-0.00110228	15.9158	629590	0.00740774	43
-0.00114105	1.58995	651733	0.0174751	78
-0.0011429	14.0308	652792	0.00794737	99
-0.00113446	12.5082	647971	0.00845074	92
-0.00116216	18.4665	663795	0.00679166	85
-0.00110601	14.2528	631721	0.00787941	71
-0.00108395	22.7613	619124	0.00596844	71
-0.00111058	13.514	634334	0.00811071	50
-0.00110345	5.79658	630259	0.011964	43
-0.00110783	16.8761	632763	0.00716212	148
-0.00111892	19.6985	639098	0.00653165	106
-0.00116309	6.4399	664326	0.0114795	92
-0.00111254	18.7155	635454	0.00673735	71
-0.00112115	13.7547	640371	0.00803372	57
-0.0010901	12.6498	622634	0.00840097	43
-0.00110337	15.8714	630215	0.00741954	92
-0.00103653	12.6749	592039	0.00839223	64
-0.00111194	12.9638	635108	0.00829288	58
-0.00112194	14.2764	640818	0.00787226	292
-0.00113788	16.0891	649922	0.00736207	120
-0.00112508	19.8199	642614	0.00650718	86
-0.00111631	13.2434	637605	0.00819921	211
-0.00114744	15.2049	655386	0.00760169	338
-0.00111407	11.5158	636328	0.00881872	57
-0.00112502	19.6469	642580	0.00654212	57
-0.00116898	16.7875	667690	0.00718404	43
-0.00123628	16.261	706127	0.00731738	57
-0.00116439	18.4092	665066	0.00680429	121
-0.0010931	15.4384	624348	0.00753679	99
-0.0010698	15.0198	611039	0.00765399	99
-0.00107398	18.1399	613425	0.00686434	78
-0.00108313	13.0773	618652	0.00825457	64
-0.00111838	22.3871	638786	0.00603167	64
-0.00107933	10.3264	616480	0.00931006	99
-0.00110182	17.3234	629330	0.0070536	92
-0.00110852	20.1416	633157	0.00644325	78
-0.0011216	9.02715	640627	0.00992326	50
-0.00105512	15.1116	602657	0.00762794	43
-0.00105308	8.41071	601492	0.0102481	43
-0.00111895	15.0475	639110	0.00764611	107
-0.0012238	9.96848	699000	0.00947025	108
-0.00107231	10.535	612476	0.00921946	42
-0.00117576	10.3181	671563	0.00931369	64
-0.00114954	10.0318	656587	0.00944146	50
-0.00109745	15.5131	626830	0.00751628	50
-0.00124888	10.0984	713323	0.00941137	143
-0.00106765	4.40363	609809	0.0132156	43
-0.00116086	4.44788	663049	0.0131706	45
-0.00119605	6.67677	683148	0.0113129	208
-0.00111891	19.0386	639089	0.00666821	106
-0.00109821	9.07895	627264	0.00989705	71
-0.00112102	11.1112	640295	0.00897922	50
-0.00129903	9.6411	741967	0.00962238	43
-0.00110439	11.8075	630797	0.00870689	43
-0.00107493	5.62717	613971	0.0121002	43
-0.00114324	14.9444	652987	0.00767552	225
-0.00111272	12.6252	635555	0.00840956	99
-0.00117555	11.8976	671440	0.008673	85
-0.00112894	12.3689	644820	0.00850033	85
-0.00113192	10.4181	646522	0.00927	71
-0.00114672	19.1746	654971	0.00663957	57
-0.00114036	23.5026	651343	0.00584722	43
-0.00119328	10.3441	681568	0.00930226	93
-0.00121456	11.6239	693720	0.00877692	99
-0.00110255	15.0283	629743	0.00765158	64
-0.00146348	6.49644	835896	0.0114392	57
-0.0011887	10.5857	678950	0.00919774	57
-0.00118885	3.20666	679040	0.0146179	50
-0.00113155	15.7237	646307	0.0074591	302
-0.00109941	16.6524	627953	0.00721777	162
-0.00109406	12.1528	624894	0.00857853	50
-0.00119119	9.72599	680373	0.0095824	239
-0.00118709	7.4624	678033	0.0107994	148
-0.00110382	7.69167	630468	0.0106598	85
-0.00121627	10.5662	694699	0.00920608	54
-0.00125369	12.2467	716072	0.00854436	43
-0.0011958	12.2638	683008	0.00853818	190
-0.00118082	4.90478	674451	0.0127279	106
-0.00110885	11.0053	633341	0.00902233	50
-0.00134704	1.71809	769391	0.0171785	50
-0.00108534	15.5548	619913	0.00750486	120
-0.0011722	14.2822	669525	0.0078705	83
-0.00113243	15.8658	646811	0.00742103	78
-0.00109429	18.8479	625025	0.00670882	211
-0.00111546	16.1576	637121	0.00734421	569
-0.00113811	17.7087	650057	0.00696293	120
-0.00113048	10.3243	645696	0.00931097	64
-0.00108104	21.2481	617458	0.00623322	43
-0.00112055	16.6354	640024	0.00722204	373
-0.00109724	14.9831	626713	0.00766446	64
-0.00113104	13.64	646019	0.0080702	260
-0.00111405	12.8327	636312	0.00833766	99
-0.00116356	16.012	664594	0.00738232	85
-0.00120731	13.0781	689579	0.00825431	64
-0.00111049	12.7862	634281	0.00835363	415
-0.00112073	18.2852	640130	0.00683179	218
-0.00112987	14.6946	645348	0.00774783	217
-0.00110018	14.573	628393	0.00778358	254
-0.00112638	19.3316	643356	0.00660683	148
-0.00118145	11.5454	674809	0.00880721	106
-0.00110535	24.693	631346	0.00566309	85
-0.00113722	19.5344	649545	0.00656504	50
-0.00110835	15.1482	633058	0.00761763	274
-0.00114977	15.2739	656714	0.00758237	141
-0.00110919	12.1626	633536	0.00857495	155
-0.00118917	14.5598	679223	0.00778747	92
-0.00103298	20.9986	590007	0.00627929	50
-0.00121855	12.1523	695999	0.00857874	43
-0.0010903	12.6018	622749	0.00841775	134
-0.00114508	13.2367	654036	0.0082014	113
-0.00105714	18.0056	603809	0.00689472	79
-0.00109668	14.882	626390	0.00769344	120
-0.00245561	8.09839	1.40258e+06	0.0104223	113
-0.00238113	10.7805	1.36004e+06	0.00911538	204
-0.00235646	7.89538	1.34594e+06	0.0105393	183
-0.00234523	7.92094	1.33953e+06	0.0105244	85
-0.00232364	7.04637	1.3272e+06	0.0110642	78
-0.00235195	9.40793	1.34337e+06	0.00973416	71
-0.00248896	9.2596	1.42163e+06	0.00980684	64
-0.00232128	6.5812	1.32585e+06	0.0113794	155
-0.00235658	5.12498	1.34601e+06	0.0125279	117
-0.0023112	7.52105	1.32009e+06	0.0293106	106
-0.00234601	10.4032	1.33998e+06	0.00927646	92
-0.00232472	10.7379	1.32782e+06	0.00913321	64
-0.00243133	6.24212	1.38871e+06	0.0116233	281
-0.00234651	4.94928	1.34026e+06	0.0126868	43
-0.00119544	15.6459	682800	0.00748009	365
-0.00127995	11.5495	731071	0.00880563	64
-0.00122835	19.0037	701596	0.00667561	64

## Sheet: ChannelII_200bpDNA
iOC (mm)	D (mm2/s)	MW (Da)	R_S (mm)	N
-0.000111441	14.7641	186241	0.00954547	57
-0.000101183	27.9566	169097	0.00606851	50				Nanochannel Area (mm2)	0.0079
-0.000111475	21.8554	186298	0.00728265	57
-0.000155288	28.4854	259518	0.00598268	43
-9.27919e-05	22.0341	155074	0.00723991	57
-0.000104319	15.6451	174339	0.00918656	43
-0.000100648	24.6601	168203	0.00666708	50
-0.000107907	27.8357	180335	0.0060885	43
-9.7968e-05	27.5326	163725	0.00613919	50
-0.000125934	28.8659	210461	0.00592247	107
-0.000125632	44.6358	209957	0.00419434	43
-0.00014649	38.8847	244815	0.00469011	43
-7.93088e-05	17.4014	132541	0.00854941	57
-8.31851e-05	29.9448	139019	0.00575836	57
-8.52048e-05	31.7793	142395	0.00549989	43
-8.99147e-05	26.8337	150266	0.00625949	43
-7.74505e-05	32.1178	129436	0.0054548	92
-8.36591e-05	19.7669	139812	0.00782418	78
-7.48116e-05	16.6811	125026	0.00879917	57
-0.000113804	13.2303	190189	0.0102466	50
-7.71048e-05	32.2626	128858	0.00543574	50
-9.35954e-05	35.1845	156417	0.00507855	50
-7.72534e-05	27.047	129106	0.00622227	43
-8.42793e-05	30.4133	140848	0.00568998	106
-7.72843e-05	27.0794	129158	0.00621665	99
-9.3384e-05	32.9896	156064	0.00534209	92
-7.74792e-05	28.774	129484	0.00593691	78
-0.000110138	37.3887	184063	0.00483954	78
-8.28162e-05	26.8966	138403	0.00624847	205
-7.88435e-05	19.2998	131764	0.00795702	43
-7.73995e-05	27.6335	129351	0.00612222	43
-0.000103107	26.3978	172313	0.00633704	106
-7.28063e-05	20.8315	121674	0.00753802	64
-7.30278e-05	25.0614	122044	0.00658774	64
-7.86139e-05	25.4486	131380	0.00651301	57
-9.00879e-05	26.2946	150555	0.0063557	50
-7.44964e-05	31.402	124499	0.00555107	93
-9.63662e-05	20.0675	161048	0.00774109	78
-8.50601e-05	11.6518	142153	0.0110928	51
-9.23191e-05	19.4649	154284	0.00790954	134
-8.48279e-05	18.986	141765	0.00804896	85
-7.72768e-05	14.4128	129145	0.009697	43
-7.60238e-05	31.5146	127052	0.0055357	43
-8.07097e-05	34.4578	134883	0.00516278	43
-7.41787e-05	27.199	123968	0.00619601	113
-7.28331e-05	19.7776	121719	0.00782118	113
-7.02427e-05	29.2989	117390	0.00585546	85
-8.15633e-05	35.9694	136309	0.0049907	78
-7.05355e-05	28.6147	117879	0.00596209	148
-6.92611e-05	29.3544	115750	0.00584699	50
-7.29036e-05	15.2833	121837	0.00933047	43
-6.42023e-05	31.9594	107295	0.0054758	43
-7.29448e-05	21.5944	121906	0.00734601	71
-7.24372e-05	18.1783	121057	0.00829614	50
-7.30851e-05	16.9237	122140	0.00871333	43
-6.75966e-05	28.0554	112968	0.00605228	71
-6.8045e-05	14.6933	113717	0.00957559	43
-7.71191e-05	27.422	128882	0.0061579	106
-7.80736e-05	11.5406	130477	0.011158	64
-8.48232e-05	32.8224	141757	0.00536334	57
-7.9671e-05	21.561	133147	0.0073542	62
-7.48742e-05	28.2171	125130	0.00602592	78
-6.42933e-05	19.679	107447	0.00784882	43
-6.99519e-05	27.1097	116904	0.00621142	64
-8.17256e-05	28.9654	136580	0.00590693	72
-6.71183e-05	15.5459	112169	0.00922556	50
-6.44986e-05	27.8149	107790	0.00609194	50
-7.19474e-05	47.6836	120239	0.00397283	43
-9.05128e-05	15.5464	151265	0.00922538	78
-7.05125e-05	20.3629	117841	0.00766122	71
-7.77587e-05	21.2358	129951	0.00743498	71
-7.25907e-05	23.3954	121314	0.00693073	64
-6.39541e-05	21.8099	106880	0.0072936	85
-7.07954e-05	18.5445	118314	0.00818211	78
-6.80921e-05	24.7864	113796	0.00664191	71
-7.46828e-05	38.4002	124810	0.00473745	57
-7.10655e-05	35.2021	118765	0.00507655	57
-7.37682e-05	36.0863	123282	0.00497788	43
-6.59166e-05	10.6218	110160	0.0117305	71
-6.86133e-05	10.0918	114667	0.0120904	43
-7.20911e-05	19.7346	120479	0.00783319	43
-5.64212e-05	18.5617	94291.4	0.00817685	57
-7.87243e-05	27.0145	131565	0.0062279	57
-7.46936e-05	20.471	124828	0.00763244	50
-7.21596e-05	34.4013	120593	0.00516946	71
-5.63447e-05	13.3412	94163.6	0.0101923	43
-9.77885e-05	14.9543	163425	0.00946552	92
-8.35081e-05	21.1847	139559	0.00744782	64
-7.37351e-05	28.536	123227	0.00597461	57
-9.55099e-05	15.4734	159617	0.00925426	50
-8.6905e-05	41.7059	145236	0.00443267	50
-8.28186e-05	30.5511	138407	0.0056702	50
-6.90332e-05	29.2892	115369	0.00585695	71
-7.57047e-05	21.9418	126518	0.0072619	43
-7.02314e-05	19.0226	117371	0.0080381	85
-7.18443e-05	34.2817	120067	0.00518363	71
-8.29185e-05	26.6837	138574	0.00628596	64
-7.98409e-05	22.9763	133431	0.00702294	50
-0.000106387	19.6276	177794	0.00786331	50
-7.89664e-05	17.2235	131969	0.0086097	50
-0.000105944	21.0487	177055	0.0074823	44
-8.76252e-05	15.761	146440	0.00914144	43
-0.000141711	15.786	236829	0.00913177	50
-8.24161e-05	20.351	137734	0.00766442	71
-7.33075e-05	38.759	122512	0.0047023	57
-7.45231e-05	29.1236	124543	0.0058824	57
-7.67483e-05	20.5537	128262	0.00761056	57
-8.22545e-05	22.3808	137464	0.00715846	43
-7.96393e-05	16.8822	133094	0.00872791	43
-7.1938e-05	10.4792	120223	0.0118251	43
-8.10505e-05	25.6516	135452	0.00647453	99
-8.06926e-05	20.234	134854	0.00769588	85
-6.93479e-05	33.7408	115895	0.00524878	78
-8.55876e-05	26.2923	143035	0.00635612	57
-7.14046e-05	18.6619	119332	0.00814625	43
-7.54599e-05	18.1326	126109	0.00831061	57
-7.29335e-05	26.1884	121887	0.00637501	43
-8.08113e-05	14.6762	135052	0.00958294	85
-6.65269e-05	19.6677	111180	0.007852	113
-6.54506e-05	12.0187	109381	0.0108831	64
-7.27004e-05	34.3459	121497	0.00517601	50
-7.11135e-05	14.1416	118845	0.00981749	50
-6.17892e-05	34.8316	103262	0.0051191	50
-7.49619e-05	33.7737	125277	0.00524476	43
-8.72039e-05	23.8611	145736	0.00683117	43
-7.73382e-05	22.6507	129248	0.00709636	135
-0.000102101	18.5339	170632	0.00818537	57
-8.47274e-05	21.0711	141597	0.00747659	43
-7.69258e-05	14.6605	128559	0.00958963	43
-7.62906e-05	29.1764	127497	0.00587426	92
-7.28819e-05	22.3073	121801	0.00717556	85
-7.27571e-05	18.487	121592	0.0081998	78
-8.30017e-05	16.085	138713	0.00901776	71
-7.39805e-05	13.8954	123637	0.00992964	64
-7.00452e-05	39.057	117060	0.0046735	50
-6.98345e-05	17.9751	116708	0.00836084	43
-7.15818e-05	28.7276	119628	0.00594422	43
-7.35051e-05	26.8126	122842	0.00626321	43
-6.55891e-05	26.3488	109613	0.0063459	71
-7.71322e-05	24.8376	128904	0.00663174	71
-0.000101995	25.9063	170454	0.00642691	71
-7.44768e-05	32.6337	124466	0.00538752	57
-8.82149e-05	15.7279	147425	0.00915429	43
-6.96941e-05	34.0998	116473	0.00520536	43
-9.48992e-05	23.7095	158596	0.00686324	43
-8.12259e-05	22.5689	135745	0.00711508	85
-8.39355e-05	26.0803	140274	0.00639479	71
-7.60702e-05	21.5416	127129	0.00735897	50
-5.51299e-05	28.858	92133.4	0.0059237	50
-8.23853e-05	21.2738	137683	0.00742544	43
-6.28361e-05	32.9102	105012	0.00535216	64
-6.71277e-05	15.1617	112184	0.00937991	57
-6.27426e-05	20.2343	104856	0.00769579	50
-7.18575e-05	11.2902	120089	0.0113081	43
-9.66617e-05	12.3757	161542	0.010687	78
-6.33821e-05	13.4032	105924	0.0101622	57
-7.5662e-05	25.8142	126447	0.00644405	50
-7.0792e-05	21.8777	118308	0.00727728	134
-7.58625e-05	17.9453	126782	0.00837044	57
-0.000100593	20.4028	168112	0.00765057	50
-6.80228e-05	23.5477	113680	0.00689782	43
-7.09588e-05	13.4546	118587	0.0101373	43
-7.68155e-05	46.3947	128375	0.0040635	43
-6.68726e-05	16.7377	111758	0.008779	43
-6.96548e-05	27.485	116408	0.00614722	79
-7.38722e-05	10.2525	123456	0.0119788	71
-7.39806e-05	6.64768	123637	0.0151817	43
-6.94992e-05	9.8011	116147	0.0122981	43
-6.54459e-05	21.234	109374	0.00743541	50
-6.64079e-05	23.9188	110981	0.00681904	43
-8.16033e-05	27.1616	136376	0.00620246	134
-7.37944e-05	21.0084	123326	0.00749255	120
-8.73282e-05	29.6826	145943	0.00579738	50
-7.91505e-05	38.7551	132277	0.00470267	43
-8.53209e-05	21.2271	142589	0.00743715	44
-6.91706e-05	13.1661	115598	0.0102784	64
-7.06765e-05	20.5209	118115	0.00761921	64
-8.55145e-05	31.9219	142912	0.0054808	50
-7.77547e-05	21.6772	129944	0.00732578	43
-8.74982e-05	26.4682	146228	0.00632439	43
-6.45774e-05	27.3296	107922	0.00617364	92
-7.6095e-05	17.8821	127170	0.00839082	92
-7.61522e-05	23.3218	127266	0.00694674	78
-7.40797e-05	20.7407	123802	0.00756157	78
-8.11328e-05	11.5104	135590	0.0111759	57
-6.96465e-05	8.3618	116394	0.0134519	50
-8.70726e-05	24.5385	145516	0.00669154	50
-7.80931e-05	21.4328	130510	0.00738583	43
-7.66288e-05	22.898	128062	0.00704046	57
-6.83318e-05	27.3871	114197	0.00616384	57
-7.73544e-05	20.33	129275	0.00767004	57
-8.66792e-05	27.1511	144859	0.00620426	43
-8.93114e-05	26.9318	149258	0.00624232	43
-8.29572e-05	23.9484	138639	0.00681284	50
-7.43919e-05	20.0289	124324	0.00775165	71
-6.2639e-05	16.2186	104683	0.00896779	43
-8.42248e-05	28.5342	140757	0.00597489	127
-7.93607e-05	25.0259	132628	0.00659467	43
-7.992e-05	24.4456	133563	0.00671033	267
-7.75118e-05	21.9094	129538	0.00726968	90
-6.42987e-05	28.1178	107456	0.00604208	99
-6.2359e-05	32.7116	104215	0.00537751	58
-7.57305e-05	39.6599	126561	0.00461635	50
-7.84558e-05	20.1446	131116	0.00772009	43
-7.29685e-05	37.0415	121945	0.00487564	78
-7.78039e-05	24.4965	130026	0.00670003	43
-6.67073e-05	14.1017	111482	0.00983548	43
-7.90926e-05	29.4754	132180	0.0058286	120
-7.90884e-05	25.3474	132173	0.00653236	78
-8.82373e-05	20.2539	147463	0.0076905	71
-6.90843e-05	19.9799	115454	0.0077651	64
-6.27767e-05	20.0212	104913	0.00775378	43
-7.51625e-05	27.251	125612	0.00618709	99
-7.25565e-05	26.8078	121257	0.00626405	71
-7.92493e-05	10.1397	132442	0.0120569	50
-6.95802e-05	13.6083	116283	0.0100639	50
-7.38638e-05	24.8054	123442	0.00663813	50
-6.65458e-05	24.3873	111212	0.00672218	43
-7.38327e-05	19.5702	123390	0.00787955	64
-6.38625e-05	23.1821	106727	0.00697735	50
-8.73122e-05	11.3641	145917	0.0112634	43
-7.2565e-05	23.8008	121271	0.00684389	64
-6.93873e-05	26.5549	115960	0.00630887	43
-7.41989e-05	28.8935	124002	0.00591816	43
-7.64699e-05	28.3655	127797	0.00600193	43
-5.92103e-05	16.1082	98952.7	0.00900906	50
-6.50404e-05	40.8858	108696	0.00450445	43
-7.25387e-05	27.7801	121227	0.00609772	78
-8.24762e-05	24.9753	137835	0.0066046	43
-6.93803e-05	37.7274	115949	0.00480485	43
-5.759e-05	27.9719	96244.8	0.00606599	43
-6.46833e-05	31.5908	108099	0.00552534	43
-8.35882e-05	25.249	139693	0.00655131	71
-7.24013e-05	16.6471	120997	0.00881133	64
-6.31496e-05	37.7311	105536	0.00480448	50
-8.07645e-05	19.5171	134974	0.00789464	78
-8.06881e-05	30.7665	134846	0.00563954	57
-7.69913e-05	8.54713	128668	0.0132903	50
-7.01177e-05	34.6735	117181	0.00513748	43
-8.01388e-05	29.3068	133928	0.00585425	57
-7.48283e-05	21.5178	125053	0.00736482	64
-7.19187e-05	11.4612	120191	0.0112052	50
-6.21048e-05	42.953	103790	0.0043279	43
-6.92361e-05	17.452	115708	0.00853242	141
-7.50254e-05	19.0395	125383	0.00803312	50
-7.87162e-05	32.2797	131551	0.00543349	78
-7.18128e-05	30.5424	120014	0.00567144	43
-7.25425e-05	28.2839	121233	0.0060151	92
-8.17582e-05	18.6649	136635	0.00814535	78
-8.63953e-05	28.4602	144384	0.00598672	50
-8.04316e-05	14.5523	134418	0.0096362	43
-6.9109e-05	23.7522	115495	0.00685418	92
-8.25749e-05	35.3556	138000	0.00505913	57
-6.82481e-05	19.7587	114057	0.00782647	50
-8.43567e-05	26.3503	140978	0.00634562	50
-0.000100616	29.401	168149	0.00583988	50
-7.79536e-05	33.3584	130277	0.00529586	148
-7.77015e-05	27.0295	129855	0.00622531	43
-6.85031e-05	26.4202	114483	0.00633301	183
-7.49773e-05	21.2423	125303	0.00743334	78
-7.67369e-05	20.7965	128243	0.00754708	50
-6.0257e-05	21.9206	100702	0.00726699	99
-7.4096e-05	12.9008	123830	0.0104118	57
-6.7543e-05	21.6202	112878	0.00733968	57
-6.66492e-05	14.1686	111385	0.00980533	50
-6.04317e-05	27.5301	100994	0.00613962	57
-8.423e-05	13.556	140766	0.0100888	78
-7.85833e-05	12.3622	131329	0.0106943	64
-7.51283e-05	25.8442	125555	0.00643846	50
-6.84893e-05	25.9885	114460	0.0064117	57
-9.04159e-05	18.84	151104	0.00809249	113
-7.47834e-05	20.8869	124978	0.00752372	43
-7.67575e-05	28.5457	128278	0.00597307	43
-8.97245e-05	20.6058	149948	0.00759683	43
-7.89697e-05	16.9166	131975	0.00871584	120
-7.55542e-05	29.8324	126267	0.00577501	50
-6.4424e-05	26.9363	107666	0.00624153	43
-8.30857e-05	21.9837	138853	0.0072519	72
-7.35027e-05	27.4699	122838	0.00614978	57
-6.66834e-05	15.597	111442	0.00920543	50
-7.57203e-05	38.5291	126544	0.00472476	50
-7.16881e-05	17.5794	119806	0.00848994	83
-7.77461e-05	19.2725	129930	0.00796491	78
-7.0601e-05	24.326	117989	0.0067347	78
-8.29783e-05	18.3448	138674	0.0082439	43
-9.82788e-05	16.9932	164244	0.00868908	43
-7.57698e-05	26.7589	126627	0.00627267	43
-7.24446e-05	25.0195	121070	0.00659593	142
-6.92483e-05	48.5021	115728	0.00391737	50
-7.14264e-05	21.4392	119368	0.00738424	50
-8.249e-05	25.1431	137858	0.00657181	64
-7.5692e-05	35.8191	126497	0.00500728	43
-7.16947e-05	23.5323	119817	0.00690115	78
-7.50463e-05	18.3041	125418	0.00825659	43
-7.65541e-05	13.6557	127938	0.0100415	85
-6.7347e-05	25.8206	112551	0.00644285	43
-6.95963e-05	22.1378	116310	0.00721534	71
-8.50059e-05	17.8451	142062	0.0084028	71
-7.06774e-05	19.5111	118116	0.00789634	64
-7.08656e-05	22.2356	118431	0.00719233	50
-7.35116e-05	13.2591	122853	0.0102325	43
-9.24017e-05	11.782	154422	0.0110174	43
-8.47865e-05	39.5818	141696	0.00462366	43
-8.29427e-05	18.3531	138614	0.0082413	85
-9.07056e-05	29.6045	151588	0.0058091	64
-8.27191e-05	21.4571	138241	0.00737981	43
-7.61056e-05	23.6177	127188	0.00688282	43
-8.77274e-05	20.9483	146611	0.00750793	134
-7.8459e-05	37.9449	131121	0.00478285	50
-6.88995e-05	35.3853	115145	0.00505578	50
-9.16526e-05	28.2379	153170	0.00602254	50
-8.71172e-05	19.7315	145591	0.00783407	44
-7.80771e-05	10.9658	130483	0.011509	85
-7.73046e-05	25.3243	129192	0.0065368	71
-7.29663e-05	27.23	121942	0.0061907	57
-8.55271e-05	16.065	142933	0.0090253	64
-7.34207e-05	30.48	122701	0.00568039	50
-7.2311e-05	23.2595	120847	0.00696034	148
-8.13263e-05	26.0168	135913	0.00640648	57
-6.56961e-05	25.8681	109792	0.006434	50
-6.41545e-05	21.9656	107215	0.00725622	43
-6.97291e-05	30.6776	116532	0.00565216	85
-6.67039e-05	24.257	111476	0.00674883	57
-8.24025e-05	25.2582	137712	0.00654953	78
-6.81789e-05	22.7743	113941	0.00706831	64
-7.37483e-05	35.0012	123249	0.00509953	64
-8.8596e-05	31.0701	148062	0.00559691	64
-7.02091e-05	37.5184	117334	0.0048262	43

## Sheet: ChannelII_400bpDNA
iOC (mm)	D (mm2/s)	MW (Da)	R_S (mm)	N
-0.000159596	12.4664	266718	0.0106384	232
-0.000147116	15.5968	245862	0.00920549	127			Nanochannel Area (mm2)	0.0079
-0.000171602	21.5508	286782	0.00735671	50
-0.000152803	15.5229	255366	0.00923464	433
-0.000167525	10.0467	279969	0.0121221	162
-0.000151893	16.0092	253845	0.00904638	71
-0.000146505	13.4916	244840	0.0101196	421
-0.000153428	16.7092	256410	0.00878915	260
-0.000139375	15.5518	232924	0.00922324	142
-0.000149727	11.8457	250225	0.0109809	593
-0.000148173	23.0599	247628	0.00700434	232
-0.000151828	23.7453	253735	0.00685564	50
-0.000152994	13.402	255684	0.0101628	611
-0.000132461	17.3279	221370	0.00857422	267
-0.00016051	8.42375	268246	0.0133974	57
-0.000170609	43.7163	285123	0.00426625	50
-0.000143427	14.7944	239696	0.00953262	604
-0.00013987	16.0156	233751	0.00904397	282
-0.000146264	16.2855	244438	0.00894296	86
-0.000137121	12.1084	229158	0.0108331	309
-0.000156042	23.1479	260778	0.00698487	141
-0.000146116	11.9609	244190	0.0109155	64
-0.000147305	14.4268	246177	0.00969087	43
-0.000146752	7.97459	245252	0.0138039	44
-0.00014498	17.3063	242291	0.00858151	85
-0.000147126	25.0612	245878	0.00658777	64
-0.000154287	16.3887	257846	0.008905	433
-0.000149158	11.4121	249273	0.0112345	176
-0.000150261	12.3862	251116	0.0106813	274
-0.000150325	12.3592	251224	0.0106959	71
-0.000152793	15.3822	255349	0.00929066	239
-0.000144927	10.3645	242203	0.0119023	113
-0.000146698	20.4103	245162	0.00764856	64
-0.00014571	8.37882	243512	0.0134369	50
-0.000151989	13.8337	254006	0.00995817	134
-0.000149687	11.5695	250158	0.011141	51
-0.000131113	15.788	219116	0.00913099	211
-0.000141842	22.3306	237047	0.00717013	134
-0.000131248	19.1204	219343	0.00800932	106
-0.00016564	11.3674	276819	0.0112614	169
-0.000148029	16.8861	247387	0.00872653	141
-0.000142562	12.1728	238251	0.0107975	295
-0.000145973	15.7923	243951	0.00912933	181
-0.000131964	12.2726	220539	0.0107428	106
-0.000155393	36.844	259693	0.00489642	50
-0.000143086	12.2915	239126	0.0107326	120
-0.000142081	17.5674	237447	0.00849393	49
-0.000130719	19.9678	218458	0.00776843	76
-0.000145767	14.3621	243606	0.00971928	408
-0.000168949	14.5349	282348	0.00964374	64
-0.000123553	26.6735	206483	0.00628777	50
-0.000141869	10.9032	237093	0.0115486	78
-0.000142891	18.6164	238800	0.00816013	295
-0.000129062	16.4331	215689	0.00888874	106
-0.00013704	16.2114	229022	0.00897046	730
-0.00013159	88.5966	219914	0.0023393	44
-0.00014531	7.06178	242843	0.0147199	43
-0.000130811	23.6208	218612	0.00688216	43
-0.000142864	12.8493	238755	0.0104381	169
-0.000145351	9.76876	242912	0.0123217	78
-0.000154297	16.5245	257862	0.00885551	148
-0.000143171	13.679	239268	0.0100305	120
-0.000145842	12.5658	243731	0.0105856	244
-0.000142925	22.1787	238858	0.00720571	244
-0.000144306	19.1583	241165	0.00799819	395
-0.000151189	26.2871	252668	0.00635707	43
-0.00014596	19.9173	243930	0.00778238	183
-0.000144922	12.4485	242195	0.0106479	78
-0.000129445	4.69741	216330	0.0178895	64
-0.000138875	7.32718	232088	0.01444	50
-0.000160513	17.2521	268250	0.00859995	50
-0.000134625	18.2495	224986	0.0082737	43
-0.000163516	16.5052	273270	0.00886251	50
-0.000133239	9.20437	222670	0.0127495	333
-0.000143837	18.1317	240381	0.00831088	141
-0.00012987	15.7049	217039	0.00916324	113
-0.00013108	15.7275	219062	0.00915446	425
-0.0001246	10.5926	208232	0.0117498	162
-0.000140569	12.1435	234919	0.0108136	261
-0.000123437	13.9534	206288	0.00990299	43
-0.000142676	12.6071	238441	0.0105638	137
-0.000169934	5.73549	283994	0.0163234	57
-0.000134442	31.083	224681	0.00559513	57
-0.000124117	15.0197	207425	0.00943835	232
-0.000123293	13.9636	206048	0.0098983	78
-0.000156467	27.7298	261488	0.0061061	50
-0.000143614	20.297	240009	0.00767889	92
-0.000138778	22.2144	231926	0.00719732	64
-0.000155595	18.7499	260032	0.00811959	71
-0.000142983	14.8446	238954	0.00951144	730
-0.000153955	15.0761	257291	0.00941504	145
-0.000153321	8.71486	256231	0.0131476	57
-0.000153986	15.4799	257343	0.0092517	100
-0.000138492	17.3208	231449	0.00857662	228
-0.000149686	14.6933	250157	0.00957561	162
-0.000137456	18.7715	229717	0.00811308	71
-0.000158364	18.1378	264659	0.00830896	114
-0.000143355	24.925	239575	0.0066145	85
-0.000143828	10.7077	240366	0.0116743	205
-0.000128944	20.1525	215492	0.00771794	204
-0.000133101	16.2758	222440	0.00894656	285
-0.000142723	9.08972	238520	0.0128404	50
-0.000141697	15.9608	236804	0.00906475	83
-0.000123155	41.0304	205817	0.00449162	78

## Sheet: ChannelII_1kbpDNA
iOC (mm)	D (mm2/s)	MW (Da)	R_S (mm)	N
-0.000358486	8.50215	599104	0.0133291	281
-0.000330855	5.35142	552927	0.0168649	793				Nanochannel Area (mm2)	0.0079
-0.000322508	6.15335	538978	0.0157772	1017
-0.000337455	8.29547	563957	0.0135108	639
-0.000336118	6.68076	561722	0.0151436	1094
-0.000354913	4.7394	593133	0.0178193	567
-0.000313712	15.5673	524277	0.00921711	78
-0.00036366	6.54994	607751	0.0152954	113
-0.000378812	3.00271	633072	0.0214122	43
-0.000338524	13.1328	565744	0.0102949	51
-0.000382011	9.64796	638419	0.0124106	323
-0.000372199	11.5666	622022	0.0111427	225
-0.00033713	5.67659	563414	0.0164038	307
-0.000367546	5.33664	614246	0.0168866	540
-0.000329769	9.07524	551111	0.012852	260
-0.000295618	9.61359	494039	0.0124362	57
-0.000337343	7.63483	563770	0.0141299	57
-0.000346476	11.6505	579033	0.0110936	518

## Sheet: ChannelII_Ferritin
iOC (mm)	D (mm2/s)	MW (Da)	R_S (mm)	N
-0.000605156	21.2924	1.01134e+06	0.00742079	106
-0.000600682	28.7361	1.00386e+06	0.00594287	78				Nanochannel Area (mm2)	0.0079
-0.000617306	25.8432	1.03165e+06	0.00643864	99
-0.000595052	23.7126	994455	0.0068626	99
-0.000587431	31.1558	981718	0.00558501	92
-0.000600637	27.1748	1.00379e+06	0.00620017	85
-0.000605033	29.0101	1.01113e+06	0.00589998	50
-0.000534014	45.3585	892447	0.00413955	50
-0.00058484	28.8322	977388	0.00592775	78
-0.000640076	22.9369	1.0697e+06	0.00703174	50
-0.000287467	24.3965	480416	0.00672031	141
-0.000277729	36.2003	464142	0.00496545	127
-0.000285359	30.453	476894	0.00568427	92
-0.000290826	46.0858	486031	0.00408587	50
-0.000293646	29.2676	490743	0.00586026	253
-0.000287398	26.4091	480301	0.00633501	303
-0.000306563	25.532	512330	0.00649715	64
-0.000294142	24.6192	491572	0.00667528	113
-0.00028154	32.4916	470512	0.00540588	260
-0.000297288	37.4846	496829	0.00482967	162
-0.000262141	25.1964	438091	0.00656147	57
-0.000279957	16.4248	467866	0.00889178	43
-0.000280677	9.53802	469070	0.0124928	43
-0.000297012	29.7634	496368	0.00578529	198
-0.000296767	27.3685	495960	0.006167	50
-0.000320264	28.7744	535227	0.00593684	200
-0.000312888	28.2969	522901	0.006013	464
-0.000329622	23.058	550866	0.00700478	92
-0.000289273	59.6061	483434	0.00329621	78
-0.000321333	16.6311	537014	0.00881706	43
-0.000307756	26.4955	514323	0.00631948	400
-0.000331601	23.1334	554173	0.00698808	92
-0.00034223	36.7322	571936	0.00490828	57
-0.000321472	8.53355	537245	0.013302	43
-0.000303995	28.9263	508038	0.00591303	345
-0.000334548	22.0152	559098	0.00724439	141
-0.000783735	25.4307	1.30978e+06	0.00651643	78
-0.000292919	20.3856	489528	0.00765516	78
-0.000270395	25.8318	451886	0.00644076	71
-0.000377548	21.9403	630960	0.00726227	64
-0.00031652	29.0273	528971	0.0058973	378
-0.000382401	45.1178	639070	0.00415763	64
-0.000288982	21.7637	482949	0.00730477	50
-0.000312297	42.4513	521913	0.00436943	43
-0.000278521	16.3773	465466	0.00890917	79
-0.000482904	19.9343	807033	0.00777766	41
-0.000488696	18.819	816711	0.0080988	85
-0.000520082	22.7752	869165	0.0070681	85
-0.000509745	36.2945	851888	0.00495522	78
-0.00030575	18.8877	510971	0.0080782	286
-0.000294265	30.5637	491777	0.00566839	134
-0.00031041	31.6403	518759	0.00551864	92
-0.000305356	23.8162	510312	0.00684063	321
-0.000301366	24.8587	503645	0.00662757	240
-0.000317981	37.539	531411	0.00482409	99
-0.000302474	22.3149	505496	0.0071738	92
-0.000326294	48.155	545305	0.00394069	57
-0.00049724	27.8077	830990	0.00609313	545
-0.000303832	16.9578	507765	0.00870143	71
-0.000571074	50.2195	954383	0.00380601	64
-0.000542249	10.3552	906211	0.0119086	50
-0.000316857	18.1024	529533	0.00832019	43
-0.000303271	28.5041	506829	0.0059797	211
-0.000297932	30.8341	497905	0.00562999	148
-0.000297753	30.2605	497606	0.0057121	127
-0.000324511	18.3228	542325	0.00825076	71
-0.00030259	39.7035	505690	0.00461227	155
-0.000322123	48.0969	538334	0.00394462	64
-0.000291468	27.8799	487103	0.00608117	281
-0.000486794	23.8618	813533	0.00683101	71
-0.000522655	59.2754	873464	0.00331178	50
-0.00047241	21.0678	789494	0.00747742	43
-0.000339257	21.0642	566968	0.00747835	78
-0.000296974	39.291	496305	0.00465115	57
-0.000309418	28.3322	517101	0.0060073	415
-0.000289569	36.4375	483930	0.00493978	141
-0.000326998	15.6862	546481	0.00917051	50
-0.000290274	30.9417	485108	0.00561487	127
-0.000610901	24.1727	1.02094e+06	0.00676619	50
-0.00029925	43.4374	500108	0.00428857	43
-0.000307425	20.6033	513770	0.00759748	190
-0.000492449	21.9439	822983	0.00726141	169
-0.000575453	36.6021	961700	0.00492213	78
-0.000579307	16.3291	968141	0.00892688	57
-0.000495652	24.5257	828336	0.00669411	93
-0.000501402	36.8081	837945	0.00490022	43
-0.000550494	34.069	919989	0.00520905	99
-0.000567969	24.8334	949193	0.00663259	85
-0.000586517	20.9799	980190	0.00749985	64
-0.000506839	38.5737	847032	0.00472038	43
-0.000517471	46.2756	864800	0.0040721	43
-0.000553088	21.6112	924324	0.00734189	99
-0.000598162	31.5511	999652	0.00553072	57
-0.000330112	31.6113	551686	0.00552256	225
-0.000364896	18.1896	609817	0.00829256	190
-0.000338103	28.4788	565040	0.00598374	113
-0.000429363	26.9238	717553	0.00624372	99
-0.00035565	12.5858	594364	0.0105751	43
-0.000240602	40.8228	402095	0.00451007	57
-0.00026453	9.23411	442085	0.0127262	43
-0.00028247	33.4723	472066	0.00528175	258
-0.000294367	30.8205	491948	0.00563192	225
-0.000288889	23.1337	482793	0.00698802	162
-0.000303569	38.634	507327	0.00471448	64
-0.000267044	24.9559	446286	0.00660842	50
-0.000294021	27.9688	491370	0.0060665	225
-0.000268915	26.2517	449412	0.00636348	169
-0.000294585	18.2156	492312	0.00828436	99
-0.000282177	32.9498	471576	0.00534714	292
-0.000257037	13.5917	429562	0.0100718	50
-0.000308577	24.2425	515695	0.0067518	43
-0.000362805	38.1857	606322	0.00475873	71
-0.000411782	23.1313	688172	0.00698853	205
-0.000411855	23.5144	688294	0.006905	176
-0.000382665	23.6819	639513	0.00686911	162
-0.000354007	24.4823	591618	0.0067029	99
-0.000436823	45.804	730021	0.0041065	50
-0.000431982	30.491	721932	0.00567882	99
-0.00041468	19.112	693016	0.00801177	99
-0.00041264	17.7138	689606	0.00844563	71
-0.000336095	25.9906	561683	0.00641132	302
-0.000355774	26.5522	594573	0.00630935	183
-0.000395343	30.058	660700	0.00574168	50
-0.000301327	24.4789	503579	0.00670359	148
-0.000355574	35.7556	594238	0.00501432	120
-0.000289147	28.4841	483224	0.00598289	113
-0.000357615	16.8937	597648	0.00872386	99
-0.000350038	31.4924	584985	0.00553872	71
-0.000377635	27.6407	631106	0.00612101	50
-0.000348844	31.9718	582990	0.00547416	737
-0.000325809	37.5073	544494	0.00482734	57
-0.00031318	14.8575	523389	0.00950602	43
-0.00038767	31.8496	647877	0.00549046	421
-0.00035202	24.8351	588299	0.00663225	120
-0.000360607	25.4562	602649	0.00651156	247
-0.00036265	24.5985	606064	0.00667945	92
-0.000454397	36.4034	759391	0.00494346	43
-0.000450589	29.7065	753027	0.00579379	281
-0.000396277	27.1164	662260	0.00621025	212
-0.000343191	45.1632	573543	0.00415421	120
-0.000399646	30.4538	667890	0.00568416	85
-0.00044623	26.8171	745743	0.00626242	71
-0.000488915	29.3275	817078	0.00585109	57
-0.000346701	28.5328	579410	0.00597512	57
-0.000374936	38.5029	626595	0.00472733	50
-0.000455608	26.1346	761415	0.00638485	43
-0.000428577	19.8521	716241	0.00780043	114
-0.000364214	26.9654	608677	0.00623646	204
-0.000299847	36.1285	501105	0.00497327	106
-0.000406429	13.4785	679227	0.0101259	78
-0.000421134	30.4325	703801	0.00568722	72
-0.000469621	24.1771	784834	0.00676528	295
-0.000438092	29.9883	732143	0.00575194	113
-0.000419519	21.7723	701103	0.00730268	50
-0.000356775	27.3859	596245	0.00616405	43
-0.000431387	45.9825	720937	0.00409341	75
-0.000461783	21.5342	771735	0.00736079	296
-0.000441102	26.6223	737172	0.00629686	64
-0.000439785	21.4523	734972	0.007381	71
-0.000470656	29.9751	786563	0.00575389	64
-0.000464095	9.59165	775598	0.0124526	43
-0.000456041	26.2008	762139	0.00637274	448
-0.000451436	23.5033	754443	0.00690739	134
-0.000458158	36.7703	765676	0.00490422	57
-0.000450698	16.6451	753209	0.00881206	71
-0.00046731	24.7414	780971	0.00665085	64
-0.000444941	30.1465	743589	0.00572871	217
-0.000477763	27.4409	798441	0.00615471	43
-0.000446541	45.4247	746262	0.00413461	43
-0.000450047	28.5762	752121	0.00596821	331
-0.000695078	23.2892	1.16162e+06	0.00695386	120
-0.000664775	33.9238	1.11098e+06	0.00522655	57
-0.000720695	27.1284	1.20443e+06	0.00620818	78
-0.000648266	25.6218	1.08339e+06	0.00648014	48
-0.00116291	11.8917	1.94347e+06	0.0109547	106
-0.00117864	10.4112	1.96975e+06	0.0118707	64
-0.00116606	10.2922	1.94873e+06	0.0119516	57
-0.00115966	12.3542	1.93804e+06	0.0106986	57
-0.00119695	16.1012	2.00034e+06	0.00901167	50
-0.000711107	18.6139	1.18841e+06	0.00816088	43
-0.000643036	14.5926	1.07464e+06	0.00961883	57
-0.000597044	17.5916	997783	0.00848589	43
-0.000286692	27.781	479121	0.00609758	267
-0.000200138	15.864	334471	0.00910175	43
-0.000275329	29.8614	460132	0.00577071	127
-0.000293634	33.0919	490723	0.00532919	50
-0.000269312	29.326	450076	0.00585132	218
-0.000287039	29.6885	479702	0.00579649	183
-0.000285397	29.2525	476958	0.00586257	71
-0.000687571	21.5967	1.14907e+06	0.00734544	253
-0.000653782	26.0935	1.0926e+06	0.00639238	211
-0.000319515	28.8988	533975	0.00591733	106
-0.000660415	31.797	1.10369e+06	0.00549751	99
-0.00066728	24.5471	1.11516e+06	0.0066898	92
-0.000674306	22.2665	1.1269e+06	0.00718509	85
-0.000627445	18.7437	1.04859e+06	0.00812146	78
-0.000640157	32.1326	1.06983e+06	0.00545284	71
-0.000677927	13.1874	1.13296e+06	0.0102678	43
-0.000619736	24.2736	1.03571e+06	0.00674543	43
-0.000669205	27.1767	1.11838e+06	0.00619984	43
-0.00031568	32.3038	527566	0.00543034	288
-0.000363505	33.896	607492	0.00522991	176
-0.000318344	22.9824	532019	0.00702159	78
-0.000312833	41.9181	522808	0.00441447	78
-0.000333172	19.5473	556800	0.00788605	71
-0.000374031	25.4993	625083	0.00650335	155
-0.000353034	34.8413	589992	0.00511797	65
-0.000617662	23.7214	1.03224e+06	0.00686072	134
-0.000619449	23.2946	1.03523e+06	0.00695268	71
-0.000513707	18.3754	858511	0.00823436	71
-0.000299246	14.3193	500102	0.00973816	50
-0.000569186	19.8018	951227	0.00781443	50
-0.000439462	32.662	734432	0.00538388	43
-0.000295584	22.3768	493981	0.00715938	265
-0.000528494	25.9236	883223	0.0064237	64
-0.00025594	20.3939	427729	0.00765293	50
-0.000279107	30.067	466445	0.00574036	118
-0.000292228	43.3782	488374	0.00429333	85
-0.000305784	29.0851	511028	0.00588836	64
-0.000302278	21.2758	505170	0.00742493	529
-0.000308074	28.3622	514856	0.00600246	239
-0.000281261	27.6552	470045	0.00611858	120
-0.00030589	20.538	511205	0.0076147	337
-0.00030185	33.3455	504454	0.00529746	464
-0.000610385	20.7369	1.02008e+06	0.00756254	85
-0.00063889	16.9447	1.06772e+06	0.00870601	78
-0.000625463	32.1644	1.04528e+06	0.00544864	71
-0.000601223	23.8883	1.00477e+06	0.00682544	223
-0.000609919	24.8536	1.0193e+06	0.00662859	141
-0.000598712	16.6043	1.00057e+06	0.00882671	99
-0.00060591	44.3631	1.0126e+06	0.00421541	99
-0.000630217	23.8072	1.05322e+06	0.00684254	78
-0.000638387	22.2665	1.06688e+06	0.0071851	50
-0.000624395	27.2822	1.04349e+06	0.00618175	99
-0.000623812	21.0968	1.04252e+06	0.00747006	85
-0.000596117	27.6082	996234	0.00612647	57
-0.000526943	30.7255	880630	0.00564535	197
-0.000396167	40.4023	662077	0.00454791	85
-0.000554904	36.5466	927358	0.00492807	78
-0.000435529	36.7327	727858	0.00490822	78
-0.000623565	33.6789	1.04211e+06	0.00525634	71
-0.000375932	38.8246	628261	0.00469593	71
-0.000581682	14.3086	972111	0.00974293	43
-0.000521064	31.3445	870805	0.00555896	65
-0.000601536	19.166	1.00529e+06	0.00799594	184
-0.000583726	47.1727	975526	0.00400827	92
-0.000595076	16.5094	994495	0.00886098	44
-0.000550861	29.5348	920602	0.0058196	190
-0.000557758	30.2228	932129	0.00571759	78
-0.000528218	30.2129	882761	0.00571902	71
-0.000318192	23.5855	531765	0.00688972	106
-0.000284469	19.3513	475407	0.00794215	43
-0.000242992	44.9236	406090	0.00417234	92
-0.000319126	35.5367	533326	0.00503874	50
-0.00025502	19.6537	426190	0.00785593	43
-0.00028893	25.8905	482862	0.00642984	506
-0.000273987	31.3672	457889	0.00555585	148
-0.000269348	32.631	450137	0.00538787	134
-0.000299582	22.6651	500664	0.0070931	92
-0.000242927	45.2966	405981	0.00414419	78
-0.000409542	13.6249	684428	0.010056	78
-0.000322985	27.2431	539774	0.00618844	190
-0.000488836	24.1662	816946	0.00676753	92
-0.000462026	34.5141	772141	0.00515616	64
-0.000488225	30.458	815924	0.00568356	106
-0.000514669	21.3985	860118	0.00739434	92
-0.00047701	23.513	797182	0.00690529	64
-0.00043396	31.1308	725236	0.00558848	64
-0.000456604	14.6595	763079	0.00959005	50
-0.000685781	23.2694	1.14608e+06	0.00695818	57
-0.000657166	18.4393	1.09826e+06	0.00821453	204
-0.000668746	18.5535	1.11761e+06	0.00817936	204
-0.000655497	14.9682	1.09547e+06	0.00945971	85
-0.000675976	14.282	1.1297e+06	0.00975469	246
-0.000666106	18.0749	1.1132e+06	0.00832894	149
-0.000671875	5.45647	1.12284e+06	0.0167127	50
-0.00049385	25.617	825326	0.00648106	57
-0.000399525	21.4117	667689	0.00739104	106
-0.000397981	25.1059	665108	0.00657907	64
-0.000469096	27.0941	783957	0.0062141	57
-0.000304472	31.2181	508835	0.00557638	162
-0.000282783	23.8277	472589	0.00683821	148
-0.000268169	24.5627	448166	0.00668665	71
-0.000277172	35.2692	463212	0.00506892	239
-0.000317384	20.6991	530413	0.0075724	99
-0.000337373	29.1657	563820	0.00587591	78
-0.000316812	27.9883	529457	0.00606329	64
-0.000276164	35.7227	461526	0.00501797	107
-0.00051315	27.921	857579	0.00607438	169
-0.00050253	36.3253	839832	0.00495189	85
-0.000488184	24.7157	815856	0.00665597	218
-0.000518873	26.3745	867143	0.00634124	141
-0.00050874	27.9397	850210	0.0060713	134
-0.000276558	23.633	462185	0.00687955	134
-0.00026344	25.5012	440263	0.006503	43
-0.000320009	40.757	534802	0.00451594	43
-0.000405247	37.123	677251	0.00486712	99
-0.000505192	24.9213	844281	0.00661522	92
-0.000391755	35.1046	654703	0.00508767	78
-0.000450764	51.43	753320	0.00373135	71
-0.000576023	27.7842	962654	0.00609704	113
-0.000557576	14.5781	931825	0.00962507	92
-0.00043257	35.7535	722914	0.00501455	100
-0.000543563	22.2588	908406	0.0071869	142
-0.000419506	33.8976	701081	0.00522972	71
-0.000506876	21.0774	847094	0.00747498	43
-0.000387223	29.8179	647130	0.00577718	127
-0.000303945	27.1699	507955	0.00620102	267
-0.000319452	29.4357	533871	0.00583462	85
-0.00033746	19.9733	563965	0.00776692	71
-0.000296716	31.6247	495873	0.00552075	64
-0.0003002	34.6782	501695	0.00513694	323
-0.000294572	30.674	492291	0.00565266	169
-0.000297889	37.2201	497834	0.00485701	149
-0.000303681	12.9975	507513	0.0103627	58
-0.000305898	23.304	511218	0.00695062	260
-0.000307717	22.5993	514259	0.00710811	106
-0.000327384	25.9785	547126	0.00641355	254
-0.000293297	23.3353	490160	0.00694379	64
-0.000289649	31.9624	484062	0.00547541	288
-0.000292138	26.7062	488223	0.00628197	267
-0.000285426	34.3196	477006	0.00517913	167
-0.000271676	40.1305	454026	0.00457272	93
-0.000285193	28.7537	476616	0.0059401	505
-0.000288949	29.2577	482893	0.00586176	92
-0.000511907	23.4764	855502	0.00691319	57
-0.000280804	12.1481	469281	0.0108111	43
-0.000295962	28.3357	494613	0.00600672	267
-0.000289236	29.9595	483373	0.00575619	85
-0.000460243	28.2921	769161	0.00601376	57
-0.000288178	25.0665	481605	0.00658674	520
-0.00029726	28.1032	496783	0.00604447	246
-0.000305802	20.0477	511058	0.0077465	134
-0.000289297	38.9532	483476	0.00468349	134
-0.0002888	41.3269	482645	0.00446555	106
-0.000302404	22.8263	505379	0.00705658	169
-0.000289475	28.3663	483773	0.00600179	189
-0.000443734	17.2774	741572	0.00859132	50
-0.000278853	51.0751	466020	0.00375293	50
-0.000311151	16.5671	519998	0.00884011	43
-0.000299156	26.2069	499951	0.00637163	136
-0.000319955	25.1593	534710	0.00656867	92
-0.00030986	32.3063	517839	0.00543001	86
-0.000311206	40.4329	520089	0.00454514	120
-0.000255616	29.1191	427188	0.0058831	57
-0.000299498	24.7312	500522	0.00665289	274
-0.000284895	24.9799	476119	0.0066037	113
-0.000309779	34.6283	517705	0.00514276	43
-0.000234482	56.2849	391867	0.0034598	43
-0.000283656	28.7427	474048	0.00594183	365
-0.00029438	31.5487	491970	0.00553106	113
-0.000294843	23.8211	492743	0.0068396	57
-0.000276697	33.5292	462418	0.00527472	491
-0.000278341	33.5387	465166	0.00527355	113
-0.000253897	27.3476	424315	0.00617056	50
-0.00030178	17.9063	504337	0.00838299	43
-0.000288649	23.8288	482392	0.00683796	261
-0.00028423	33.6797	475007	0.00525624	253
-0.000289299	27.7547	483478	0.00610196	211
-0.000283716	27.1318	474148	0.00620759	155
-0.000591507	25.4012	988530	0.00652205	246
-0.000303754	40.2746	507636	0.00455954	134
-0.000595845	30.8636	995780	0.00562584	127
-0.000632019	25.7418	1.05623e+06	0.00645758	92
-0.000663447	16.7737	1.10876e+06	0.00876622	85
-0.000585644	25.4161	978732	0.00651922	204
-0.000573187	28.2577	957913	0.00601934	197
-0.000591433	34.9452	988406	0.00510598	99
-0.000585016	42.0972	977683	0.00439923	92
-0.000580549	25.193	970217	0.00656213	64
-0.000571096	39.0796	954420	0.00467133	57
-0.000593141	35.779	991261	0.00501172	127
-0.000305388	27.6214	510367	0.00612426	113
-0.000320737	32.0326	536018	0.00546607	64
-0.000314506	29.3593	525605	0.00584624	57
-0.000326553	14.7832	545737	0.0095374	50
-0.000599462	23.5612	1.00182e+06	0.00689493	50
-0.00063038	21.1446	1.05349e+06	0.00745797	218
-0.000571182	45.8563	954562	0.00410265	58
-0.000557501	18.567	931699	0.00817523	43
-0.000514132	17.0668	859220	0.00866354	57
-0.000508399	30.2482	849640	0.00571389	267
-0.000489921	31.935	818759	0.00547905	85
-0.000221323	18.955	369876	0.00805815	55
-0.000491683	32.3408	821704	0.0054255	120
-0.000478699	36.5806	800005	0.00492443	120
-0.000496377	23.72	829549	0.00686102	92
-0.000499523	22.083	834805	0.0072283	71
-0.00050425	21.8509	842707	0.00728372	57
-0.000497368	27.5169	831204	0.00614184	50
-0.000500099	29.4128	835768	0.00583809	50
-0.000300896	30.9897	502860	0.00560813	253
-0.000293182	28.4779	489968	0.00598389	394
-0.000293149	23.3341	489912	0.00694406	57
-0.00048293	24.902	807076	0.00661903	57
-0.000503307	26.3122	841130	0.00635251	50
-0.000282706	25.7386	472460	0.00645818	99
-0.000404186	23.8949	675478	0.00682406	50
-0.000331239	32.3341	553569	0.00542638	296
-0.000397853	25.4567	664895	0.00651147	183
-0.000291444	23.6572	487062	0.00687439	78
-0.000310664	27.2939	519184	0.00617974	57
-0.000482831	29.5347	806909	0.00581962	421
-0.000489207	39.9827	817565	0.00458633	64
-0.000580399	54.0732	969967	0.00357832	43
-0.000581804	20.1216	972314	0.00772634	127
-0.000576311	27.2465	963134	0.00618785	191
-0.00055796	25.7692	932466	0.00645245	106
-0.000567667	30.1778	948689	0.00572414	92
-0.000599479	28.8256	1.00185e+06	0.0059288	183
-0.000569615	25.7762	951943	0.00645114	155
-0.000575811	30.9705	962298	0.00561083	113
-0.000498143	24.9691	832500	0.00660582	85
-0.000573415	26.0198	958295	0.00640592	57
-0.000584131	21.7506	976203	0.00730794	57
-0.000587846	19.2933	982411	0.00795891	155
-0.000593804	35.8669	992369	0.00500199	85
-0.000580048	25.9114	969379	0.00642597	57
-0.000571985	19.1208	955905	0.00800919	50
-0.000580499	26.0418	970133	0.00640187	191
-0.000534844	34.7363	893835	0.00513016	99
-0.000562771	18.6876	940506	0.00813845	92
-0.000293055	34.6902	489755	0.00513554	64
-0.000283036	46.7427	473012	0.0040386	64
-0.000579397	23.0618	968292	0.00700392	57
-0.000558773	30.5382	933824	0.00567204	43
-0.00032608	24.3986	544947	0.00671989	127
-0.000330407	34.7775	552178	0.00512538	106
-0.000353956	16.5931	591534	0.00883072	57
-0.000495422	31.1681	827952	0.0055833	57
-0.000320693	36.7096	535945	0.00491067	50
-0.000487011	34.886	813895	0.00511281	43
-0.000257247	32.0455	429913	0.00546436	57
-0.000314288	21.9447	525240	0.00726122	43
-0.000325519	28.7521	544009	0.00594035	100
-0.00028889	25.6511	482794	0.00647462	120
-0.000297763	34.6691	497624	0.005138	127
-0.000270891	23.2766	452714	0.00695662	113
-0.000295002	30.0001	493009	0.0057502	135
-0.000289379	41.9958	483611	0.00440785	64
-0.000274784	24.9986	459221	0.00660003	43
-0.00028977	26.4433	484265	0.00632886	309
-0.000278341	34.2041	465166	0.00519288	160
-0.000287521	32.6145	480507	0.00538999	65
-0.000282083	23.0611	471418	0.00700407	50
-0.000286902	23.0353	479472	0.00700982	114

## Sheet: ChannelII_Thyroglobulin
iOC (mm)	D (mm2/s)	MW (Da)	R_S (mm)	N
-0.00039098	18.1033	653409	0.0083199	400
-0.000391118	25.258	653638	0.00654958	85				Nanochannel Area (mm2)	0.0079
-0.00036918	26.6291	616976	0.00629566	211
-0.000361921	23.5603	604845	0.00689513	162
-0.00038689	20.4532	646573	0.00763715	85
-0.000344127	17.9569	575108	0.00836668	92
-0.000403758	22.8711	674763	0.00704649	176
-0.000386567	22.107	646032	0.00722262	113
-0.00040832	22.7874	682386	0.00706535	71
-0.000396637	17.5168	662862	0.00851075	92
-0.000405296	12.8777	677334	0.0104236	50
-0.000392404	34.6068	655788	0.00514529	43
-0.00044027	14.4815	735782	0.00966695	85
-0.000441297	22.4068	737498	0.00715242	50
-0.00039072	19.1366	652974	0.00800456	162
-0.000343901	22.7541	574729	0.00707288	85
-0.000237315	50.9773	396602	0.00375892	50
-0.000387771	39.2332	648046	0.00465665	144
-0.000403965	27.292	675108	0.00618006	50
-0.000414619	16.2915	692914	0.00894077	210
-0.000404453	35.1427	675925	0.00508332	43
-0.000368706	25.4235	616184	0.0065178	225
-0.00038012	16.619	635259	0.00882143	197
-0.00039074	21.218	653008	0.00743946	127
-0.00037509	35.3303	626853	0.005062	50
-0.000365095	15.4308	610149	0.00927122	169
-0.000353105	38.087	590111	0.00476859	113
-0.000261483	49.0442	436992	0.0038815	113
-0.000938146	13.682	1.56784e+06	0.0100291	71
-0.000943435	10.2934	1.57667e+06	0.0119508	113
-0.000941873	17.1144	1.57406e+06	0.00864712	149
-0.000936039	14.855	1.56431e+06	0.00950707	57
-0.000363215	27.2801	607008	0.00618209	288
-0.000371341	22.7754	620588	0.00706806	260
-0.000388815	23.4963	649790	0.00690891	79
-0.0003681	20.054	615171	0.00774479	169
-0.000368455	20.9912	615764	0.00749696	57
-0.000357639	17.8801	597688	0.00839148	267
-0.000321696	15.8623	537621	0.00910239	57
-0.000381608	19.3155	637746	0.00795247	204
-0.000368598	20.0042	616003	0.00775843	233
-0.000173093	44.5241	289274	0.00420295	57
-0.000293509	25.3196	490513	0.0065377	50
-0.000378132	19.3695	631937	0.0079369	190
-0.000342646	35.3282	572632	0.00506223	85
-0.000397145	24.1684	663710	0.00676707	71
-0.000450229	27.0393	752426	0.0062236	64
-0.000407543	28.1398	681088	0.00603849	50
-0.000380764	24.2547	636336	0.0067493	232
-0.000349133	35.429	583473	0.00505085	99
-0.000364027	15.5716	608364	0.0092154	64
-0.000375133	26.6934	626925	0.00628424	57
-0.000353676	27.0672	591065	0.00621877	57
-0.000334253	57.0331	558605	0.00342152	43
-0.000380025	15.9244	635100	0.00907864	169
-0.00035926	36.8278	600398	0.00489814	120
-0.000376111	20.6909	628558	0.00757455	71
-0.000187829	28.7571	313902	0.00593956	43
-0.000391056	23.4092	653535	0.00692774	351
-0.000367154	20.5559	613591	0.00760997	57
-0.000387806	19.0529	648104	0.00802917	317
-0.000437486	20.4754	731129	0.00763125	183
-0.000438572	18.1717	732945	0.00829823	183
-0.000434652	25.2153	726393	0.00655782	183
-0.000440287	21.1772	735810	0.00744971	72
-0.000423994	25.2279	708582	0.00655538	71
-0.000431343	23.1001	720862	0.00699544	218
-0.000376177	28.7471	628669	0.00594114	92
-0.000345014	18.6159	576590	0.00816027	43
-0.000384446	20.113	642489	0.00772868	127
-0.000364038	20.6306	608383	0.00759033	92
-0.000121871	76.0233	203671	0.00267474	50
-0.00038595	26.4121	645002	0.00633447	519
-0.000399103	46.2776	666983	0.00407195	43
-0.000381976	19.3655	638361	0.00793803	281
-0.000393656	24.261	657880	0.006748	99
-0.000375783	21.7551	628010	0.00730686	589
-0.000353414	19.1294	590627	0.00800667	169
-0.000374326	18.8446	625577	0.00809112	106
-0.00036552	19.592	610860	0.00787337	369
-0.000372265	13.4326	622131	0.010148	127
-0.000223969	24.8095	374298	0.00663731	50
-0.000313912	37.1663	524611	0.0048626	50
-0.000370015	28.0906	618371	0.00604653	43
-0.000364756	23.2934	609583	0.00695293	730
-0.000303383	10.8199	507015	0.0116018	43
-0.000777176	15.1461	1.29882e+06	0.00938628	316
-0.000778931	13.9242	1.30175e+06	0.00991636	85
-0.000363699	24.6555	607816	0.00666801	323
-0.000370933	20.4333	619905	0.00764244	106
-0.000358531	29.5951	599180	0.00581052	57
-0.000372904	18.6935	623200	0.00813666	43
-0.000372396	17.0147	622350	0.00868161	142
-0.000366326	19.6945	612207	0.00784446	43
-0.000352572	23.6971	589220	0.00686589	359
-0.000329437	24.7035	550557	0.00665841	71
-0.000735814	7.84124	1.2297e+06	0.0139299	64
-0.000218693	30.1162	365482	0.00573315	50
-0.000396287	19.1515	662277	0.00800018	253
-0.000411493	24.2791	687690	0.00674429	253
-0.000406157	20.9061	678772	0.00751878	457
-0.000323136	23.3356	540026	0.00694373	57
-0.000360546	17.4413	602547	0.00853599	275
-0.000356151	25.6273	595201	0.00647911	155
-0.000339769	22.2509	567824	0.00718876	64
-0.000305393	18.058	510375	0.00833432	43
-0.000320363	21.6326	535392	0.00733666	57
-0.000127589	60.2948	213228	0.00326424	43
-0.000378557	25.5183	632647	0.00649975	379
-0.000385342	31.4312	643987	0.00554708	176
-0.000361758	23.8247	604573	0.00683884	148
-0.000402793	12.0856	673150	0.0108457	134
-0.000311472	26.9865	520534	0.00623278	50
-0.000362513	21.0478	605835	0.00748252	148
-0.00035697	10.2971	596570	0.0119482	78
-0.000359457	23.3575	600727	0.00693896	575
-0.000356239	23.9639	595349	0.00680957	99
-0.000360411	21.8346	602321	0.00728765	296
-0.000382041	17.7759	638470	0.00842533	169
-0.000333897	21.9992	558010	0.00724821	50
-0.000370751	25.2722	619601	0.00654683	281
-0.000393623	18.5497	657825	0.00818053	45
-0.00036181	22.0264	604659	0.00724173	337
-0.00037815	16.3101	631967	0.00893387	78
-0.000414502	29.8711	692718	0.00576927	50
-0.000344784	25.822	576204	0.00644259	239
-0.000366542	22.7353	612567	0.00707715	541
-0.000360258	17.2832	602066	0.00858937	162
-0.000359058	20.1084	600060	0.00772992	379
-0.000363285	27.9242	607124	0.00607386	134
-0.000372497	23.7531	622519	0.00685399	127
-0.00035026	21.3624	585357	0.00740332	338
-0.000361642	25.2638	604379	0.00654845	99
-0.000360324	22.9879	602176	0.00702036	99
-0.000370052	21.8622	618433	0.00728099	422
-0.000370413	17.9151	619036	0.00838016	148
-0.000369041	25.7621	616743	0.00645378	127
-0.000321568	12.8361	537406	0.0104449	50
-0.000368242	21.3924	615409	0.00739584	386
-0.000357597	16.9321	597619	0.00871042	92
-0.000125981	82.2688	210541	0.00249668	43
-0.000374156	19.5083	625291	0.00789712	324
-0.000333326	40.0757	557057	0.00457776	99
-0.000370074	24.2417	618469	0.00675198	161
-0.00037882	25.0169	633086	0.00659645	260
-0.000313217	11.5052	523451	0.011179	106
-0.000364156	21.1614	608580	0.0074537	316
-0.000373132	29.5121	623581	0.00582303	352
-0.000372972	33.8286	623313	0.00523808	268
-0.000335849	45.0054	561274	0.00416614	57
-0.000387813	24.5181	648115	0.00669564	120
-0.000336036	28.1946	561586	0.00602957	113
-9.27754e-05	66.9476	155047	0.00298525	50
-0.000856513	14.2135	1.43141e+06	0.00978523	134
