# Supplementary material for: Label-free nanofluidic scattering microscopy of size and mass of single diffusing molecules and nanoparticles
Source: Nat Methods. 2022 May 30;19(6):751–8. doi: 10.1038/s41592-022-01491-6 (PMC9184284; doi:10.1038/s41592-022-01491-6)
Supplement: Source Data Fig. 4 — Statistical Source Data. [file 41592_2022_1491_MOESM6_ESM.xlsx]

## Sheet: Aldolase
iOC (mm)	D (mm2/s)	MW (Da)	R_S (mm)	N
-0.000273624	2.51073	142064	0.0147655	153
-0.000310567	6.67329	161244	0.0107903	180				Nanochannel Area (mm2)	0.032
-0.000281988	11.2135	146406	0.00858723	269				Nanochannel Area minus LUV area (mm2)	0.002304
-0.000290143	11.8948	150640	0.00834104	214				Difference between the intensity before and after the LUV deposition	1.7
-0.000289022	12.0631	150058	0.00828264	128
-0.000290526	13.563	150839	0.00779967	417
-0.000275796	14.1472	143191	0.00762793	155
-0.00027735	14.5511	143998	0.00751399	349
-0.000315119	14.5723	163607	0.0075081	141
-0.00029134	14.6779	151262	0.00747898	169
-0.00030104	15.7829	156297	0.00718834	199
-0.000302944	17.2349	157286	0.00684174	246
-0.000281832	17.2638	146325	0.0068352	252
-0.000294103	17.6312	152696	0.00675332	342
-0.000294023	17.7877	152655	0.00671907	141
-0.000299453	17.8726	155474	0.00670066	187
-0.000281746	18.4291	146280	0.00658255	214
-0.000288611	18.5436	149845	0.00655882	467
-0.000288425	18.8434	149748	0.00649752	156
-0.000301773	19.9994	156678	0.0062722	284
-0.000288225	20.1049	149644	0.00625247	229
-0.000287618	20.3415	149329	0.0062087	218
-0.000284541	20.5522	147731	0.00617027	226
-0.000292346	21.2829	151784	0.00604083	238
-0.000271607	21.5015	141016	0.00600323	192
-0.000290055	21.8199	150595	0.00594934	286
-0.000285099	21.9276	148021	0.00593134	501
-0.000303853	22.0955	157758	0.00590351	505
-0.000295963	22.5141	153662	0.00583534	127
-0.00028438	22.5701	147648	0.00582635	355
-0.000280621	22.6016	145696	0.00582131	385
-0.000285621	22.9923	148292	0.00575948	222
-0.000298547	23.2823	155004	0.00571449	185
-0.000301474	23.6846	156523	0.0056533	159
-0.000291161	23.7776	151169	0.00563935	205
-0.000268674	23.8155	139493	0.00563368	231
-0.000281232	23.9907	146014	0.00560765	467
-0.000292646	24.242	151940	0.00557076	342
-0.000284135	24.4371	147521	0.00554248	163
-0.00029578	24.5212	153567	0.00553038	814
-0.000267167	24.5246	138711	0.00552989	463
-0.000302345	24.5537	156975	0.00552572	297
-0.000271475	24.8019	140948	0.0054904	152
-0.000298323	24.9082	154887	0.00547541	146
-0.000293426	25.1017	152344	0.00544836	523
-0.000298094	25.1962	154768	0.00543525	396
-0.00028721	25.285	149117	0.00542301	586
-0.000281529	25.5179	146168	0.00539114	606
-0.000298328	25.5435	154890	0.00538766	188
-0.000279341	25.566	145032	0.00538459	441
-0.000287318	25.6099	149173	0.00537865	637
-0.000295301	25.6481	153318	0.00537348	382
-0.000280119	25.6523	145436	0.00537292	317
-0.00029043	25.9866	150789	0.00532818	308
-0.000270132	26.3789	140251	0.00527667	105
-0.000271402	26.5005	140910	0.00526092	152
-0.000290896	26.7656	151031	0.00522692	113
-0.000303794	26.8527	157727	0.00521585	169
-0.000282998	27.115	146930	0.00518281	130
-0.000284883	27.3633	147909	0.00515193	284
-0.000292916	27.6552	152080	0.00511613	544
-0.000277608	27.7612	144132	0.00510326	261
-0.000293381	27.9867	152321	0.0050761	236
-0.00028106	28.0149	145924	0.00507272	129
-0.000294389	28.1874	152845	0.00505219	161
-0.000286972	28.2812	148994	0.00504109	292
-0.000285914	28.3931	148445	0.00502791	261
-0.000288561	28.5372	149819	0.00501106	526
-0.000275668	28.6706	143125	0.00499556	419
-0.000291971	28.7533	151589	0.00498601	135
-0.000285224	28.931	148086	0.0049656	172
-0.000286766	28.983	148887	0.00495967	770
-0.000288284	28.9845	149675	0.0049595	1594
-0.000312688	29.1606	162346	0.0049395	207
-0.00026586	29.1704	138032	0.00493839	241
-0.000300297	29.2146	155912	0.00493341	250
-0.000290482	29.2595	150816	0.00492835	393
-0.000273463	29.2646	141980	0.00492777	251
-0.000285896	29.3074	148435	0.00492295	369
-0.000290607	29.3137	150881	0.00492226	127
-0.000274013	29.3899	142265	0.00491371	343
-0.000280353	29.4266	145557	0.00490962	1359
-0.000291013	29.5696	151092	0.0048937	206
-0.000285141	29.6883	148043	0.00488058	884
-0.000289396	29.7781	150252	0.0048707	371
-0.00031718	30.0249	164677	0.00484376	180
-0.000267585	30.0675	138928	0.00483914	130
-0.000282283	30.2138	146559	0.00482336	187
-0.00026593	30.3607	138069	0.00480761	171
-0.000268166	30.605	139230	0.00478166	524
-0.000290677	30.6138	150917	0.00478074	724
-0.000290483	30.6729	150817	0.00477451	505
-0.000301506	30.6928	156540	0.00477241	734
-0.000270935	30.9089	140667	0.0047498	330
-0.000299911	30.9505	155711	0.00474547	264
-0.000264195	31.0158	137168	0.00473869	198
-0.000285983	31.0431	148480	0.00473587	377
-0.000274499	31.2156	142518	0.00471809	157
-0.000288484	31.2732	149779	0.00471218	394
-0.000285342	31.351	148147	0.00470422	693
-0.000289244	31.4597	150173	0.00469315	583
-0.000283382	31.4935	147130	0.00468973	358
-0.000298954	31.6253	155215	0.0046764	163
-0.000287484	31.6288	149260	0.00467605	379
-0.000300847	31.8469	156197	0.00465419	192
-0.000285361	31.861	148157	0.00465277	1237
-0.000258403	31.8691	134161	0.00465197	343
-0.000274461	31.906	142498	0.00464829	226
-0.000279817	31.9691	145279	0.00464203	824
-0.000287243	31.9698	149135	0.00464195	640
-0.000275237	32.0036	142901	0.0046386	591
-0.000290212	32.19	150676	0.00462021	561
-0.000289372	32.1928	150240	0.00461994	1118
-0.000290679	32.2208	150918	0.00461719	347
-0.000286314	32.2741	148652	0.00461196	221
-0.000285244	32.2776	148097	0.00461161	305
-0.000278771	32.2972	144736	0.0046097	342
-0.000288122	32.3447	149591	0.00460506	351
-0.000283498	32.3625	147190	0.00460332	630
-0.000303885	32.4786	157775	0.00459203	160
-0.000288687	32.6714	149884	0.0045734	435
-0.00027591	32.7362	143251	0.00456718	466
-0.00028422	32.7399	147565	0.00456683	369
-0.000283883	32.7911	147390	0.00456192	131
-0.000286723	32.9415	148864	0.00454758	907
-0.000282817	33.033	146836	0.0045389	439
-0.000280646	33.3841	145710	0.00450592	281
-0.000265407	33.4145	137797	0.00450309	127
-0.000269309	33.4745	139823	0.0044975	352
-0.000301168	33.5411	156364	0.00449133	952
-0.000292403	33.5502	151814	0.00449048	405
-0.000283625	33.6156	147256	0.00448444	1351
-0.000286657	33.6278	148830	0.00448331	734
-0.000282427	33.6773	146634	0.00447875	1090
-0.000281014	33.7332	145901	0.00447361	735
-0.000275893	33.855	143242	0.00446246	831
-0.000283087	33.9366	146977	0.00445501	1452
-0.000284369	33.9905	147642	0.00445012	248
-0.000306352	34.1662	159056	0.00443421	113
-0.000312512	34.37	162254	0.00441592	581
-0.000292884	34.3969	152063	0.00441352	336
-0.000288504	34.4257	149789	0.00441094	514
-0.000277806	34.5111	144235	0.00440335	495
-0.000279861	34.5999	145302	0.00439547	1084
-0.000288342	34.6619	149705	0.00438999	265
-0.000295482	34.6743	153412	0.00438889	239
-0.000278018	34.7695	144345	0.00438051	516
-0.000298302	34.9064	154876	0.00436852	186
-0.000278967	34.9317	144837	0.0043663	347
-0.000277607	34.9907	144132	0.00436116	116
-0.000282651	35.0347	146751	0.00435733	1700
-0.000286083	35.0382	148532	0.00435703	226
-0.000382933	35.0738	198816	0.00435394	162
-0.000279491	35.1546	145110	0.00434694	369
-0.000304631	35.1983	158162	0.00434316	2133
-0.000283661	35.2356	147274	0.00433994	486
-0.000292591	35.2401	151911	0.00433956	165
-0.000300314	35.3889	155921	0.00432678	448
-0.000289244	35.3999	150173	0.00432583	690
-0.000279913	35.8749	145329	0.00428556	657
-0.000280349	35.9132	145555	0.00428235	718
-0.000284021	35.9973	147462	0.00427531	442
-0.000295596	36.0341	153471	0.00427224	397
-0.00028535	36.0707	148151	0.0042692	359
-0.000281668	36.1312	146240	0.00426416	907
-0.000278104	36.2798	144390	0.00425186	581
-0.000291767	36.5212	151483	0.00423202	790
-0.000279518	36.5497	145123	0.00422969	644
-0.000296425	36.6545	153902	0.00422115	216
-0.000279434	36.7504	145080	0.00421336	571
-0.000299677	36.901	155590	0.0042012	114
-0.000280274	36.9859	145516	0.00419437	318
-0.00029039	37.2081	150768	0.00417662	942
-0.000284567	37.4434	147745	0.00415798	220
-0.000278732	37.4442	144716	0.00415792	679
-0.000284311	37.4482	147612	0.00415761	2055
-0.00029367	37.5611	152471	0.00414873	650
-0.000289164	37.5714	150132	0.00414793	317
-0.000284155	37.6243	147531	0.00414378	124
-0.000314207	37.7762	163134	0.00413193	805
-0.000303407	37.7908	157526	0.0041308	162
-0.000285998	37.9665	148488	0.00411718	256
-0.000280173	38.0793	145464	0.00410849	452
-0.00029255	38.1714	151890	0.00410143	452
-0.000301111	38.2831	156335	0.00409289	237
-0.000283352	38.3681	147114	0.00408642	535
-0.000281858	38.3801	146338	0.0040855	1790
-0.000269654	38.4829	140002	0.00407771	184
-0.00030821	38.4999	160020	0.00407643	131
-0.000323697	38.6847	168061	0.0040625	652
-0.000287647	38.6876	149344	0.00406229	1465
-0.00029232	38.9153	151771	0.00404527	246
-0.000287646	39.1091	149344	0.0040309	242
-0.000290291	39.3361	150717	0.0040142	176
-0.00028036	39.6541	145561	0.00399105	1247
-0.000274258	39.8817	142393	0.00397466	206
-0.000278706	39.9111	144702	0.00397255	355
-0.000288876	39.9728	149982	0.00396813	800
-0.000284122	40.593	147514	0.0039243	474
-0.000288729	40.6168	149906	0.00392264	1420
-0.00028552	40.7661	148240	0.00391225	714
-0.000285763	40.9782	148366	0.00389759	400
-0.00028478	41.1264	147856	0.00388741	333
-0.000279699	41.3741	145218	0.00387052	751
-0.000284445	41.6214	147681	0.00385381	520
-0.000276443	41.6287	143527	0.00385332	270
-0.000286802	41.7015	148906	0.00384843	597
-0.000282678	41.944	146764	0.00383224	621
-0.000292263	41.9831	151741	0.00382964	179
-0.000286898	42.0324	148955	0.00382637	326
-0.000284863	42.1083	147899	0.00382135	390
-0.000289033	42.2626	150064	0.00381118	486
-0.000289459	42.4725	150285	0.00379744	278
-0.000281389	42.5088	146095	0.00379507	569
-0.000280804	42.7647	145791	0.00377847	529
-0.000284821	42.8515	147877	0.00377288	643
-0.000281346	43.3371	146073	0.00374189	561
-0.000292752	43.36	151995	0.00374045	192
-0.00029846	43.5104	154958	0.00373096	135
-0.000288633	43.7033	149856	0.00371887	1030
-0.000286814	43.7723	148912	0.00371457	688
-0.000284337	44.1717	147626	0.00368986	863
-0.000291613	44.2233	151403	0.00368669	142
-0.00028172	44.3054	146267	0.00368166	226
-0.000287803	44.3902	149425	0.00367648	364
-0.000266585	44.5349	138409	0.00366768	448
-0.000277036	45.0311	143835	0.00363782	883
-0.000278979	45.2029	144844	0.0036276	342
-0.000282542	45.5492	146694	0.00360718	1025
-0.000279506	46.0913	145117	0.0035757	567
-0.000281785	46.4076	146301	0.00355759	847
-0.000290052	46.5683	150593	0.00354846	242
-0.000286156	46.8662	148570	0.00353167	386
-0.000272197	46.9637	141322	0.0035262	119
-0.000294951	47.0837	153136	0.00351951	1083
-0.000291861	47.093	151532	0.00351899	692
-0.000283428	47.1443	147154	0.00351614	360
-0.000286784	47.3089	148896	0.00350701	280
-0.000280799	47.4162	145789	0.00350109	1396
-0.000282025	47.5632	146425	0.00349301	88
-0.000295423	47.6131	153381	0.00349027	140
-0.000284861	47.7805	147897	0.00348114	635
-0.000296083	47.8398	153724	0.00347791	230
-0.000316288	48.8611	164214	0.00342332	144
-0.000288702	48.8917	149892	0.00342171	147
-0.000294809	49.0489	153063	0.00341347	862
-0.000295873	49.3289	153615	0.0033989	264
-0.00029996	49.56	155737	0.00338697	612
-0.000273823	50.3503	142167	0.00334682	723
-0.000282599	50.8842	146723	0.00332026	1029
-0.00027668	51.417	143650	0.00329418	331
-0.000283315	51.5598	147095	0.00328726	226
-0.000261986	52.0875	136021	0.00326195	149
-0.00028011	52.5565	145431	0.0032398	448
-0.000287156	54.0344	149089	0.00317198	518
-0.000299027	54.2723	155252	0.00316133	287
-0.000279127	54.3103	144921	0.00315964	453
-0.000288827	55.0993	149957	0.0031249	370
-0.000306091	55.1278	158920	0.00312366	539
-0.000308001	55.2055	159912	0.00312029	169
-0.000288533	55.2755	149804	0.00311725	177
-0.000298614	56.7137	155038	0.00305623	353
-0.000265738	58.3547	137969	0.00298955	216
-0.000262976	59.2658	136535	0.00295382	348
-0.000279553	60.116	145142	0.00292125	248
-0.000284886	60.8049	147911	0.00289541	158
-0.000286418	61.0178	148706	0.00288752	437
-0.000306593	63.5137	159181	0.0027982	229
-0.00027853	66.2891	144611	0.00270535	237
-0.000275866	67.5553	143228	0.00266507	379
-0.000270558	68.52	140472	0.00263519	547
-0.000287372	69.5701	149201	0.00260345	293
-0.000920437	69.6074	477884	0.00260234	506
-0.000278336	70.9129	144510	0.00256399	757
-0.000294095	71.8883	152692	0.0025361	374
-0.000271789	71.9726	141111	0.00253371	329
-0.000289921	74.65	150525	0.00246039	207
-0.000294195	78.6261	152744	0.00235922	202
-0.000284396	111.831	147656	0.00176038	176
-0.000322155	126.025	167261	0.00158952	219
