# Supplementary material for: Label-free nanofluidic scattering microscopy of size and mass of single diffusing molecules and nanoparticles
Source: Nat Methods. 2022 May 30;19(6):751–8. doi: 10.1038/s41592-022-01491-6 (PMC9184284; doi:10.1038/s41592-022-01491-6)
Supplement: Source Data Fig. 5 — Statistical Source Data. [file 41592_2022_1491_MOESM7_ESM.xlsx]

## Sheet: conditioned SH-SY5Y medium 
iOC (mm)	D (mm2/s)	R_S (mm)	N
-0.000234143	0.0174285	0.0990647	95
-0.000233545	0.0190072	0.0985819	94					Nanochannel Area (mm2)	0.045
-0.0242896	0.569217	0.0629571	3934					Nanochannel Area minus LUV area (mm2)	0.040931
-0.0242896	0.569231	0.0629567	3935					Difference between the intensity before and after the LUV deposition	1.12
-0.0338815	0.609286	0.0618737	1597
-0.033881	0.609361	0.0618718	1596
-0.00678703	1.12311	0.0515783	1251
-0.00678712	1.13482	0.0513964	1250
-0.00466898	2.18168	0.0397238	2591
-0.00466901	2.18178	0.039723	2590
-0.000181317	2.31978	0.0386267	841
-0.0100399	2.33331	0.038523	8127
-0.0100305	2.33364	0.0385205	8126
-0.0034939	2.60817	0.0365447	8126
-0.00349392	2.60866	0.0365414	8127
-0.00614219	2.63159	0.0363867	8127
-0.00614267	2.63171	0.0363859	8126
-0.00469628	2.63901	0.036337	3959
-0.00469619	2.63915	0.0363361	3958
-0.000180556	2.6873	0.036017	840
-0.00557437	2.80403	0.0352691	8127
-0.00557436	2.8042	0.035268	8126
-0.00674511	2.85184	0.0349727	2133
-0.0067451	2.85246	0.0349689	2134
-0.0049871	2.92105	0.0345534	8127
-0.00498707	2.92114	0.0345528	8126
-0.00389315	2.92578	0.0345252	8127
-0.0038931	2.92588	0.0345246	8126
-0.00505625	2.9363	0.0344625	8126
-0.00505621	2.93632	0.0344624	8127
-0.0122165	2.95412	0.034357	8126
-0.0122167	2.95426	0.0343562	8127
-0.00956403	3.05219	0.0337888	8057
-0.00138086	3.21278	0.032902	460
-0.00106624	3.30752	0.0324025	461
-0.00513186	4.30518	0.0279957	8126
-0.00513183	4.30564	0.027994	8127
-0.00337623	5.00754	0.0255911	5433
-0.00337622	5.00783	0.0255902	5434
-0.000168676	6.89132	0.0208741	308
-0.00103891	7.44364	0.0198178	895
-0.00101421	7.50243	0.0197119	896
-0.000555996	8.89693	0.0175068	1366
-0.000556286	8.89848	0.0175046	1368
-0.000632126	10.3234	0.0157251	2205
-0.000632131	10.324	0.0157244	2204
-0.000633197	11.1332	0.0148716	8127
-0.000633196	11.1334	0.0148714	8126
-0.00058157	11.597	0.0144247	8127
-0.000581571	11.597	0.0144247	8126
-0.000549746	11.6882	0.0143401	3448
-0.000549697	11.6903	0.0143381	3447
-0.000482756	12.2393	0.0138499	2623
-0.000818351	12.2443	0.0138456	8126
-0.000818351	12.2443	0.0138455	8127
-0.000483475	12.2565	0.0138351	2624
-0.000582385	12.4428	0.0136775	8126
-0.000582386	12.4434	0.0136769	8127
-0.000648156	12.4469	0.013674	8127
-0.000648156	12.447	0.013674	8126
-0.000581281	12.4964	0.0136328	8127
-0.000581281	12.4965	0.0136327	8126
-0.000536683	12.5625	0.0135781	8127
-0.000536683	12.5629	0.0135778	8126
-0.000551146	12.8652	0.0133335	8126
-0.000551139	12.8654	0.0133333	8127
-0.000536496	12.889	0.0133147	5762
-0.000536472	12.8914	0.0133128	5761
-0.000787512	13.0443	0.013193	8127
-0.000787512	13.0444	0.0131929	8126
-0.00115309	13.0481	0.0131901	8127
-0.00115309	13.0487	0.0131896	8126
-0.000635211	13.1525	0.0131096	4266
-0.000635181	13.1531	0.0131091	4265
-0.000625202	13.1604	0.0131036	8127
-0.000625202	13.1606	0.0131034	8126
-0.000847723	13.1918	0.0130796	8127
-0.000847723	13.1922	0.0130792	8126
-0.00102784	13.4785	0.0128647	3113
-0.00102787	13.4788	0.0128645	3115
-0.000452268	13.4837	0.0128609	2986
-0.000452239	13.484	0.0128607	2984
-0.000735162	13.5121	0.0128401	8127
-0.000735162	13.5124	0.0128399	8122
-0.000723149	13.6481	0.0127411	5812
-0.00072307	13.6499	0.0127398	5802
-0.000526344	13.6681	0.0127267	8126
-0.000722649	13.6682	0.0127266	2223
-0.000722644	13.6689	0.0127261	2222
-0.000526344	13.6692	0.0127259	8127
-0.000545559	13.6912	0.0127101	8126
-0.000545559	13.6917	0.0127097	8127
-0.000786103	13.7831	0.0126444	8126
-0.000786104	13.7831	0.0126444	8127
-0.00070115	13.8306	0.0126107	8127
-0.000701151	13.8307	0.0126106	8126
-0.000811229	13.8474	0.0125989	8127
-0.00081123	13.8479	0.0125985	8126
-0.000719719	13.8775	0.0125776	8127
-0.00071972	13.8777	0.0125775	8126
-0.000445723	13.8987	0.0125628	8127
-0.000445723	13.8988	0.0125627	8126
-0.00118909	13.9115	0.0125538	8126
-0.00118909	13.9115	0.0125538	8127
-0.000684316	13.924	0.0125451	8127
-0.000684316	13.9241	0.012545	8126
-0.000479487	13.9683	0.0125142	5034
-0.000479486	13.971	0.0125123	5035
-0.000698523	13.989	0.0124998	8126
-0.000698522	13.9893	0.0124996	8127
-0.000709221	13.9904	0.0124988	8126
-0.000709221	13.9907	0.0124986	8127
-0.000711253	14.0421	0.012463	8126
-0.000711253	14.0422	0.012463	8127
-0.000370323	14.0792	0.0124375	549
-0.000711767	14.1365	0.0123983	8126
-0.000711767	14.1365	0.0123983	8127
-0.000752167	14.1458	0.0123919	8126
-0.000752166	14.1458	0.0123919	8127
-0.000468075	14.2021	0.0123537	8127
-0.000468075	14.2025	0.0123534	8126
-0.0005867	14.2112	0.0123476	8127
-0.0005867	14.2113	0.0123475	8126
-0.000627144	14.2367	0.0123303	8125
-0.000627144	14.2368	0.0123302	8126
-0.000696466	14.2401	0.012328	8126
-0.000696466	14.2404	0.0123278	8127
-0.000534925	14.2591	0.0123152	8127
-0.000534925	14.2593	0.0123151	8126
-0.000461403	14.323	0.0122724	7209
-0.000461433	14.3231	0.0122723	7213
-0.000370126	14.3248	0.0122712	548
-0.000951945	14.4171	0.0122099	8127
-0.000951946	14.4179	0.0122093	8126
-0.000693215	14.4242	0.0122052	8127
-0.000693215	14.4243	0.0122051	8126
-0.000818509	14.4929	0.01216	8127
-0.000818509	14.493	0.0121599	8126
-0.0010383	14.7559	0.0119901	2804
-0.00103828	14.7562	0.0119898	2805
-0.000792301	14.7915	0.0119674	8127
-0.000792301	14.7923	0.0119669	8126
-0.000494193	14.845	0.0119336	1778
-0.000494216	14.8451	0.0119335	1776
-0.000499406	14.8746	0.0119149	4555
-0.00049934	14.8752	0.0119145	4552
-0.000525072	14.8764	0.0119138	8127
-0.000525071	14.8764	0.0119138	8126
-0.000616908	14.9585	0.0118625	8126
-0.000616908	14.9585	0.0118625	8127
-0.000448442	15.0443	0.0118093	3156
-0.00044842	15.0471	0.0118076	3155
-0.000503012	15.1239	0.0117603	8127
-0.000503012	15.124	0.0117603	8126
-0.000724408	15.1507	0.011744	8126
-0.000724407	15.1511	0.0117438	8125
-0.000547012	15.2348	0.0116929	8127
-0.000547012	15.2349	0.0116928	8126
-0.000729406	15.264	0.0116753	1249
-0.000729561	15.2644	0.011675	1250
-0.000965239	15.2927	0.011658	8126
-0.00096524	15.293	0.0116578	8127
-0.000420307	15.4057	0.0115905	1825
-0.000771461	15.4162	0.0115843	8126
-0.000771461	15.4165	0.0115841	8127
-0.000422283	15.4223	0.0115807	1820
-0.000507005	15.4386	0.011571	2945
-0.000507028	15.4386	0.011571	2944
-0.000851654	15.5272	0.0115188	5218
-0.000851608	15.5277	0.0115185	5217
-0.000650628	15.8118	0.0113545	8127
-0.000650629	15.8122	0.0113543	8126
-0.000469349	16.1775	0.0111503	6051
-0.000469347	16.1775	0.0111502	6050
-0.000774504	22.8395	0.00841735	5557
-0.000774582	22.8397	0.00841727	5561
-0.000294011	23.2146	0.00830363	499
-0.000293771	23.2666	0.00828812	500
-0.000774125	26.3308	0.00746799	8126
-0.000774126	26.3319	0.00746773	8127

## Sheet: control
iOC (mm)	D (mm2/s)	R_S (mm)	N
-0.000165385	4.55437	0.0270888	500
-0.000937692	4.62856	0.0268308	61					Nanochannel Area (mm2)	0.045
-0.000162551	4.71173	0.0265479	156					Nanochannel Area minus LUV area (mm2)	0.040931
-0.00020452	4.7904	0.026286	99					Difference between the intensity before and after the LUV deposition	1.12
-0.000388832	4.81174	0.0262159	203
-0.000419005	4.81231	0.026214	156
-0.000614201	5.24834	0.0248648	40
-0.000166938	5.25175	0.0248549	148
-0.000575918	5.26942	0.0248033	150
-0.00016578	5.3295	0.0246298	35
-0.000171206	5.48199	0.0242008	100
-0.00015664	5.52374	0.0240861	56
-0.00015553	5.57291	0.0239525	116
-0.000777847	5.62681	0.0238079	1963
-0.000777842	5.62683	0.0238078	1962
-0.000641512	5.83502	0.023266	1308
-0.000641514	5.83508	0.0232658	1309
-0.000153999	5.88868	0.0231305	286
-0.000746369	5.93763	0.0230084	1054
-0.000740366	5.94373	0.0229933	1057
-0.00015444	6.00729	0.022837	298
-0.000454865	6.09703	0.0226201	213
-0.00104346	6.34695	0.0220383	1149
-0.00104405	6.36507	0.0219974	1148
-0.000794451	6.40602	0.0219054	266
-0.000188015	6.44018	0.0218293	161
-0.000771794	7.1373	0.0203894	1244
-0.000771797	7.13859	0.0203869	1243
-0.000180446	7.1437	0.0203771	176
-0.00058153	7.16382	0.0203386	267
-0.000176097	7.42307	0.0198552	50
-0.000167208	7.48655	0.0197404	519
-0.000342025	7.5779	0.0195778	378
-0.00101341	7.68541	0.0193899	1826
-0.0010135	7.68588	0.0193891	1825
-0.000430169	7.68637	0.0193882	132
-0.000258871	7.72242	0.0193261	242
-0.00105455	7.75437	0.0192714	180
-0.000152787	7.85282	0.0191048	55
-0.000218161	8.05003	0.0187799	283
-0.000695114	8.05244	0.018776	4451
-0.000695112	8.05277	0.0187755	4449
-0.00128299	8.12204	0.0186642	61
-0.00113325	8.25171	0.0184595	1834
-0.00113323	8.25334	0.0184569	1833
-0.000152419	8.38307	0.0182568	150
-0.00047578	8.60798	0.0179204	240
-0.000159883	8.6982	0.0177891	167
-0.000590934	8.85752	0.017562	2380
-0.000590966	8.85828	0.017561	2378
-0.000163305	8.97783	0.0173945	96
-0.00052526	9.10561	0.0172203	601
-0.000525256	9.10639	0.0172192	600
-0.0001655	9.46194	0.0167529	109
-0.00087718	9.96205	0.0161399	2484
-0.000877114	9.96244	0.0161394	2483
-0.000381589	10.122	0.0159536	377
-0.000245338	10.2917	0.0157606	203
-0.000161655	10.3381	0.0157087	585
-0.000390711	10.3954	0.0156452	1142
-0.000390713	10.3969	0.0156435	1143
-0.000311277	10.5032	0.015527	872
-0.000311305	10.5048	0.0155252	873
-0.000524024	10.66	0.0153583	797
-0.000524025	10.66	0.0153583	798
-0.000542611	10.7967	0.0152143	1029
-0.000542599	10.7971	0.0152139	1028
-0.000497281	10.8115	0.015199	4300
-0.000497286	10.8118	0.0151986	4301
-0.000404509	10.8411	0.0151682	1950
-0.00040451	10.8418	0.0151674	1951
-0.000442875	10.8912	0.0151165	1303
-0.000442923	10.8926	0.015115	1304
-0.00036766	10.9429	0.0150635	237
-0.000165315	11.0426	0.0149623	53
-0.000765591	11.0773	0.0149274	6304
-0.000765573	11.0782	0.0149266	6305
-0.000594475	11.2919	0.0147155	1103
-0.000594472	11.2942	0.0147133	1102
-0.000408653	11.3242	0.0146841	918
-0.000408631	11.3249	0.0146835	915
-0.000573396	11.4376	0.0145751	5855
-0.000573402	11.4379	0.0145748	5854
-0.000183862	11.5502	0.0144685	123
-0.000992443	11.6541	0.0143716	1962
-0.000992492	11.6773	0.0143502	1963
-0.000495464	11.698	0.014331	3191
-0.000495464	11.6983	0.0143307	3190
-0.000508692	11.7892	0.0142475	3279
-0.000508684	11.7895	0.0142473	3277
-0.000570139	11.9152	0.0141338	5667
-0.000570166	11.9206	0.014129	5668
-0.000472735	12.0811	0.013987	1183
-0.000472734	12.0813	0.0139868	1182
-0.000497536	12.1784	0.0139023	5813
-0.000497533	12.1794	0.0139014	5814
-0.000539889	12.2009	0.0138829	915
-0.000539892	12.2087	0.0138762	917
-0.000695942	12.2303	0.0138575	2351
-0.000696141	12.2304	0.0138575	2352
-0.000423726	12.3152	0.013785	5430
-0.000423727	12.3167	0.0137837	5431
-0.000436985	12.3206	0.0137805	4706
-0.000436961	12.3218	0.0137794	4705
-0.000494526	12.3595	0.0137475	1493
-0.000494526	12.36	0.0137471	1494
-0.000501994	12.4645	0.0136594	8186
-0.000501994	12.4647	0.0136592	8187
-0.000510488	12.4852	0.0136421	5290
-0.000510488	12.4866	0.0136409	5291
-0.000484221	12.4918	0.0136366	4443
-0.00048422	12.4922	0.0136363	4442
-0.000168114	12.5553	0.0135841	165
-0.000494826	12.6719	0.0134886	2763
-0.000494815	12.6731	0.0134876	2762
-0.000409532	12.6994	0.0134663	1974
-0.000409489	12.7028	0.0134636	1971
-0.000556908	12.7194	0.0134501	3693
-0.000556906	12.7194	0.0134501	3694
-0.000536991	12.748	0.0134271	8187
-0.000536997	12.7488	0.0134265	8186
-0.00048807	12.7843	0.013398	3353
-0.000488069	12.7849	0.0133975	3352
-0.000441888	12.8684	0.0133309	3528
-0.000441889	12.8685	0.0133308	3532
-0.000433293	12.8965	0.0133087	789
-0.000433277	12.8966	0.0133086	787
-0.000581242	12.9154	0.0132938	6005
-0.000581244	12.9157	0.0132936	6004
-0.000498042	13.0171	0.0132141	4436
-0.000498034	13.0174	0.0132139	4435
-0.00040104	13.0414	0.0131952	8187
-0.000401039	13.0416	0.0131951	8186
-0.000563497	13.1598	0.013104	4566
-0.000563496	13.1609	0.0131032	4565
-0.000570614	13.217	0.0130604	5979
-0.000570614	13.2171	0.0130603	5980
-0.000522132	13.2723	0.0130185	238
-0.000155469	13.3228	0.0129805	192
-0.00082392	13.3375	0.0129695	3007
-0.000823922	13.3386	0.0129686	3006
-0.00033848	13.3503	0.0129599	880
-0.000450557	13.3781	0.0129391	1314
-0.000450554	13.3889	0.0129311	1315
-0.00055474	13.3966	0.0129254	1034
-0.000554754	13.3991	0.0129235	1033
-0.000469317	13.5265	0.0128295	3104
-0.000340508	13.5355	0.0128229	879
-0.000469864	13.5437	0.0128169	3103
-0.000474291	13.5513	0.0128113	8186
-0.000474291	13.5514	0.0128113	8187
-0.000429864	13.5584	0.0128062	936
-0.000430166	13.5587	0.012806	939
-0.000514911	13.589	0.0127839	4023
-0.000514931	13.5918	0.0127819	4024
-0.0005589	13.6288	0.012755	112
-0.000349866	13.7096	0.0126969	2580
-0.000349856	13.7163	0.0126921	2581
-0.000341691	13.8137	0.0126227	405
-0.000335956	13.8276	0.0126129	406
-0.000718488	13.8805	0.0125755	3344
-0.000718481	13.8813	0.012575	3345
-0.000529036	13.9054	0.0125581	5322
-0.000529032	13.9071	0.0125569	5323
-0.000457343	13.9236	0.0125454	2069
-0.00045735	13.9238	0.0125452	2070
-0.000546217	14.0218	0.0124771	5725
-0.000546216	14.0234	0.0124759	5726
-0.000419943	14.0855	0.0124332	3534
-0.000419943	14.0856	0.0124331	3533
-0.000418305	14.0881	0.0124314	2428
-0.000418306	14.0881	0.0124314	2430
-0.0004177	14.1127	0.0124145	4473
-0.000417701	14.1129	0.0124144	4474
-0.00048561	14.2213	0.0123407	175
-0.000393046	14.2594	0.012315	8186
-0.000393046	14.2595	0.012315	8187
-0.000320952	14.2696	0.0123082	1785
-0.000320948	14.2697	0.0123081	1789
-0.000321048	14.3047	0.0122846	5478
-0.000321047	14.3054	0.0122841	5477
-0.000488801	14.4404	0.0121945	1332
-0.000488804	14.4408	0.0121942	1334
-0.000375519	14.4486	0.0121891	5492
-0.000375521	14.4486	0.012189	5493
-0.000374733	14.4756	0.0121713	500
-0.000374677	14.4766	0.0121706	499
-0.000578019	14.4817	0.0121673	8186
-0.000578034	14.4828	0.0121666	8187
-0.000491255	14.536	0.0121318	4922
-0.000491256	14.5365	0.0121315	4923
-0.000461851	14.5715	0.0121087	1209
-0.000461816	14.5724	0.012108	1207
-0.000427402	14.6087	0.0120845	3168
-0.000427611	14.6133	0.0120815	3169
-0.000282464	14.6141	0.012081	682
-0.000282568	14.6148	0.0120806	684
-0.000233324	14.6252	0.0120739	1286
-0.000233314	14.6258	0.0120735	1285
-0.000432206	14.6458	0.0120605	6230
-0.000432205	14.646	0.0120605	6229
-0.000337679	14.6772	0.0120403	72
-0.00042876	14.7209	0.0120123	1272
-0.000428721	14.7234	0.0120107	1271
-0.000382145	14.7291	0.0120071	8187
-0.000382144	14.7294	0.0120069	8186
-0.000460303	14.7399	0.0120002	6328
-0.000460302	14.7406	0.0119998	6329
-0.000427931	14.7534	0.0119916	8186
-0.000427931	14.7534	0.0119916	8187
-0.000351661	14.842	0.0119355	8186
-0.000351661	14.8423	0.0119353	8187
-0.000391153	14.8513	0.0119296	3609
-0.000391154	14.8524	0.0119289	3610
-0.000386293	14.8878	0.0119066	4062
-0.000386292	14.888	0.0119065	4061
-0.000435237	14.8964	0.0119013	3540
-0.000435238	14.897	0.0119009	3541
-0.000363177	14.9	0.011899	2667
-0.000363175	14.9001	0.0118989	2668
-0.000318964	14.9218	0.0118854	876
-0.000318987	14.9455	0.0118705	875
-0.000435004	14.951	0.0118671	1597
-0.000435003	14.9526	0.0118662	1599
-0.00043856	14.983	0.0118472	4425
-0.000438569	14.9848	0.0118461	4424
-0.000468846	15.0206	0.0118239	2846
-0.000468845	15.0213	0.0118235	2847
-0.000377571	15.0255	0.0118209	6565
-0.000377547	15.0296	0.0118183	6566
-0.00070515	15.0743	0.0117908	485
-0.000475608	15.1618	0.0117372	6081
-0.000475619	15.1621	0.011737	6082
-0.00044606	15.1641	0.0117358	4211
-0.000446051	15.1642	0.0117358	4212
-0.000375359	15.1873	0.0117217	8187
-0.000375359	15.1874	0.0117216	8186
-0.000390245	15.2008	0.0117135	8149
-0.000390246	15.2035	0.0117119	8148
-0.000383705	15.2249	0.0116989	2214
-0.000383683	15.229	0.0116964	2213
-0.000428387	15.235	0.0116928	4689
-0.000393267	15.2357	0.0116924	2085
-0.000428385	15.237	0.0116916	4690
-0.000393245	15.2765	0.0116677	2084
-0.000473355	15.2973	0.0116553	3819
-0.000473372	15.2981	0.0116548	3820
-0.000398771	15.3849	0.0116029	8187
-0.000398771	15.3849	0.0116029	8186
-0.000393712	15.3928	0.0115982	7482
-0.000393714	15.3947	0.0115971	7481
-0.000370259	15.4113	0.0115872	2901
-0.000370262	15.4117	0.0115869	2902
-0.000627944	15.4217	0.011581	6755
-0.000376928	15.4325	0.0115746	1415
-0.000628025	15.4333	0.0115742	6756
-0.000387019	15.4363	0.0115724	6395
-0.000376943	15.4379	0.0115714	1414
-0.000387018	15.44	0.0115702	6396
-0.000370807	15.4703	0.0115523	8187
-0.000370807	15.4718	0.0115514	8186
-0.000238265	15.4778	0.0115479	698
-0.000412329	15.481	0.011546	3531
-0.000412319	15.4815	0.0115457	3532
-0.00036694	15.4876	0.0115421	1345
-0.000366964	15.4891	0.0115412	1344
-0.000408774	15.546	0.0115078	1293
-0.000408778	15.5468	0.0115074	1295
-0.000407311	15.6374	0.0114546	1095
-0.000407141	15.6403	0.0114529	1096
-0.00023783	15.6429	0.0114514	699
-0.000452187	15.6432	0.0114513	2366
-0.000452186	15.6438	0.0114509	2367
-0.000273684	15.6631	0.0114398	648
-0.000274511	15.6796	0.0114302	647
-0.000417449	15.7222	0.0114057	5862
-0.00041745	15.7232	0.0114051	5863
-0.000369918	15.7283	0.0114022	2160
-0.000369922	15.7285	0.0114021	2161
-0.000261432	15.7377	0.0113968	1886
-0.000261431	15.738	0.0113966	1887
-0.00036615	15.7386	0.0113963	8187
-0.00036615	15.739	0.0113961	8186
-0.000342342	15.7485	0.0113906	4039
-0.000342265	15.7487	0.0113905	4040
-0.000429041	15.7657	0.0113808	1945
-0.00042904	15.7661	0.0113805	1944
-0.000366789	15.8042	0.0113588	8187
-0.000366789	15.8063	0.0113576	8186
-0.00045859	15.815	0.0113526	8187
-0.000458591	15.8153	0.0113525	8186
-0.000804154	15.8454	0.0113354	64
-0.000386678	15.8974	0.011306	8187
-0.000386677	15.8979	0.0113057	8186
-0.000418434	15.9382	0.0112831	5719
-0.000418451	15.9396	0.0112823	5720
-0.000557313	15.9741	0.0112629	8186
-0.000557314	15.9749	0.0112625	8187
-0.000479941	15.9847	0.011257	7626
-0.00037887	16.0392	0.0112266	8187
-0.000378869	16.0401	0.0112261	8186
-0.000416043	16.0971	0.0111945	1378
-0.000340333	16.1108	0.011187	4189
-0.000416039	16.111	0.0111868	1379
-0.000340333	16.1114	0.0111866	4190
-0.000400149	16.1124	0.011186	6601
-0.000400143	16.1128	0.0111858	6600
-0.000484921	16.1185	0.0111827	7623
-0.000223705	16.1232	0.0111801	722
-0.000483625	16.1296	0.0111766	3542
-0.000483627	16.1341	0.0111741	3541
-0.000370414	16.1417	0.0111699	4316
-0.000370414	16.1423	0.0111696	4317
-0.00027648	16.1625	0.0111585	1749
-0.000276478	16.164	0.0111576	1750
-0.000417779	16.1714	0.0111536	4914
-0.000417779	16.1715	0.0111536	4913
-0.00042325	16.1736	0.0111524	8187
-0.00042325	16.1742	0.0111521	8186
-0.000270847	16.2223	0.0111257	1044
-0.00041403	16.2231	0.0111253	2411
-0.000414018	16.2236	0.011125	2410
-0.000356198	16.2636	0.0111033	8187
-0.000356199	16.2645	0.0111028	8186
-0.000484525	16.2695	0.0111001	4155
-0.000321122	16.2699	0.0110999	1458
-0.000484525	16.2701	0.0110997	4156
-0.000321126	16.2708	0.0110994	1459
-0.000350359	16.2751	0.011097	4800
-0.000347947	16.3034	0.0110817	4799
-0.000309638	16.3254	0.0110698	2187
-0.000309647	16.3268	0.011069	2186
-0.000397595	16.3432	0.0110602	5680
-0.000270862	16.3442	0.0110597	1042
-0.000397622	16.3565	0.011053	5679
-0.000412928	16.3593	0.0110515	3664
-0.000412835	16.3594	0.0110515	3663
-0.000388356	16.3726	0.0110444	1733
-0.000388387	16.3735	0.0110439	1734
-0.000339486	16.3971	0.0110312	2108
-0.000339485	16.3996	0.0110299	2109
-0.000342348	16.4321	0.0110125	5074
-0.000342346	16.4323	0.0110124	5075
-0.00044927	16.448	0.011004	8186
-0.000449268	16.4488	0.0110036	8187
-0.000435135	16.4624	0.0109963	4253
-0.000435139	16.4626	0.0109962	4250
-0.000175775	16.4812	0.0109863	1026
-0.000522282	16.4904	0.0109814	606
-0.00017568	16.4933	0.0109799	1027
-0.000379064	16.496	0.0109785	2834
-0.000379067	16.4994	0.0109767	2835
-0.000353211	16.5051	0.0109736	2942
-0.000353213	16.5051	0.0109736	2943
-0.000283669	16.5077	0.0109722	1912
-0.000283658	16.5081	0.010972	1911
-0.000408458	16.5336	0.0109585	1734
-0.000408464	16.5352	0.0109577	1735
-0.000377281	16.5482	0.0109508	6238
-0.000377282	16.5494	0.0109502	6239
-0.000342083	16.5517	0.010949	1870
-0.000342085	16.552	0.0109488	1869
-0.000351774	16.5687	0.01094	8186
-0.000351774	16.5688	0.0109399	8187
-0.000333878	16.5719	0.0109383	3205
-0.000333859	16.5731	0.0109377	3204
-0.000368591	16.6032	0.0109219	5228
-0.000368591	16.6033	0.0109218	5229
-0.000349887	16.6245	0.0109107	1580
-0.000349827	16.6449	0.0109	1579
-0.000391717	16.6502	0.0108972	4902
-0.00039171	16.6504	0.0108971	4900
-0.000409957	16.6699	0.0108869	1828
-0.000409963	16.6708	0.0108865	1829
-0.000327332	16.6952	0.0108737	2499
-0.000327311	16.6956	0.0108736	2498
-0.000373226	16.7018	0.0108703	3876
-0.000373226	16.7021	0.0108701	3877
-0.000333223	16.7066	0.0108678	789
-0.000333216	16.7068	0.0108677	790
-0.00034797	16.7162	0.0108628	1029
-0.000338511	16.7199	0.0108609	2045
-0.00033851	16.72	0.0108608	2046
-0.000383931	16.7358	0.0108527	8187
-0.000383931	16.7365	0.0108523	8186
-0.0003476	16.7489	0.0108459	1033
-0.00041328	16.7929	0.0108232	1376
-0.000285835	16.8092	0.0108148	1699
-0.000285829	16.8097	0.0108145	1698
-0.00026631	16.8267	0.0108058	548
-0.000269131	16.8464	0.0107956	547
-0.000363567	16.8497	0.0107939	1932
-0.000340321	16.8511	0.0107933	2602
-0.000340306	16.854	0.0107918	2603
-0.000315432	16.8677	0.0107847	8178
-0.000315438	16.8681	0.0107845	8182
-0.00036348	16.8712	0.0107829	1931
-0.000203333	16.8717	0.0107827	128
-0.000326154	16.8923	0.0107722	828
-0.000326149	16.8935	0.0107715	827
-0.000373517	16.9537	0.0107409	1920
-0.000376196	16.9843	0.0107254	1919
-0.000356472	16.9972	0.0107189	3395
-0.000356478	17.0003	0.0107173	3396
-0.000361277	17.0096	0.0107126	3574
-0.00036128	17.0104	0.0107122	3573
-0.000405083	17.0264	0.0107042	1375
-0.000450903	17.0331	0.0107008	2443
-0.000450911	17.0343	0.0107002	2444
-0.000408907	17.0458	0.0106944	2853
-0.000408886	17.054	0.0106902	2854
-0.000464478	17.0623	0.0106861	185
-0.000381133	17.1371	0.0106487	6778
-0.000381135	17.1375	0.0106485	6779
-0.000361693	17.2511	0.0105921	2401
-0.000361697	17.2515	0.0105919	2403
-0.000491668	17.2519	0.0105918	3325
-0.000491668	17.2544	0.0105905	3326
-0.000274465	17.2672	0.0105842	8186
-0.000274466	17.2679	0.0105839	8187
-0.000383819	17.2878	0.0105741	7063
-0.000383819	17.288	0.010574	7061
-0.000378518	17.3163	0.0105601	8186
-0.000378518	17.3167	0.0105599	8187
-0.000368897	17.3171	0.0105597	1232
-0.000335262	17.3215	0.0105575	3494
-0.000335218	17.3219	0.0105574	3492
-0.000381195	17.3489	0.0105442	8186
-0.000381195	17.349	0.0105441	8187
-0.000369867	17.3633	0.0105372	1229
-0.0003776	17.3792	0.0105294	5141
-0.000377599	17.3793	0.0105293	5142
-0.000403745	17.384	0.0105271	5827
-0.000403742	17.3853	0.0105264	5826
-0.000400475	17.3982	0.0105201	3063
-0.000400494	17.414	0.0105125	3064
-0.000359789	17.5541	0.0104449	8168
-0.000359787	17.5595	0.0104423	8169
-0.000205397	17.6032	0.0104215	752
-0.000206399	17.6216	0.0104127	751
-0.000161707	17.6288	0.0104093	586
-0.000881286	17.6557	0.0103965	92
-0.000222637	17.6578	0.0103955	724
-0.000307715	17.719	0.0103665	3395
-0.000307709	17.7211	0.0103655	3394
-0.000325578	17.7279	0.0103623	6095
-0.000325579	17.7281	0.0103622	6094
-0.000418143	17.7587	0.0103478	8187
-0.000418143	17.7588	0.0103478	8186
-0.000352985	17.7917	0.0103324	2071
-0.000352986	17.7917	0.0103323	2070
-0.000361411	17.7952	0.0103307	8187
-0.000361411	17.7968	0.0103299	8186
-0.000353863	17.8158	0.0103211	225
-0.000358276	17.8378	0.0103108	4436
-0.000358276	17.8465	0.0103067	4437
-0.000358286	17.8513	0.0103045	2225
-0.000358278	17.8519	0.0103042	2224
-0.000281463	17.8718	0.010295	1333
-0.00028146	17.8725	0.0102946	1334
-0.000330834	17.8755	0.0102933	2219
-0.000330833	17.8756	0.0102932	2218
-0.000327392	17.8845	0.0102891	6720
-0.000327349	17.8964	0.0102835	6719
-0.000344592	17.9371	0.0102647	7953
-0.000344589	17.9373	0.0102646	7954
-0.000360473	17.9637	0.0102524	8186
-0.000360473	17.964	0.0102523	8187
-0.000271904	17.9694	0.0102498	2766
-0.00027194	17.9709	0.0102491	2768
-0.000411402	18.0045	0.0102336	2961
-0.000411397	18.0047	0.0102335	2960
-0.00039978	18.0115	0.0102304	2912
-0.000374472	18.0208	0.0102262	1230
-0.000374479	18.021	0.010226	1231
-0.000399996	18.0324	0.0102208	2913
-0.000382123	18.05	0.0102128	2563
-0.000382101	18.0502	0.0102127	2562
-0.000396717	18.0533	0.0102113	587
-0.000348658	18.0636	0.0102066	2285
-0.000348655	18.0644	0.0102062	2286
-0.000351284	18.0711	0.0102031	8186
-0.000351284	18.072	0.0102027	8187
-0.000367472	18.1102	0.0101853	3967
-0.000352083	18.1129	0.0101841	8187
-0.000352084	18.1138	0.0101837	8186
-0.000360551	18.1275	0.0101774	5914
-0.000360551	18.1277	0.0101774	5913
-0.000321301	18.1389	0.0101723	1434
-0.000321301	18.1391	0.0101722	1435
-0.000366568	18.1401	0.0101717	3968
-0.000334688	18.1508	0.0101669	3242
-0.000334692	18.1528	0.010166	3241
-0.000357509	18.1574	0.0101639	1004
-0.000357408	18.159	0.0101632	1002
-0.000354143	18.2591	0.0101181	3972
-0.00035425	18.2695	0.0101134	3971
-0.000339868	18.3238	0.0100891	2863
-0.000340047	18.3245	0.0100888	2864
-0.00037355	18.3279	0.0100873	1779
-0.000373549	18.3311	0.0100858	1778
-0.000375245	18.3401	0.0100819	1745
-0.000370344	18.341	0.0100814	3050
-0.00037038	18.3427	0.0100807	3051
-0.000374968	18.3442	0.01008	1743
-0.000315696	18.3619	0.0100721	966
-0.000315171	18.3627	0.0100718	963
-0.000989086	18.3632	0.0100715	77
-0.000346648	18.4072	0.010052	8186
-0.000346648	18.4074	0.010052	8187
-0.000351042	18.4151	0.0100486	6975
-0.000351157	18.4245	0.0100444	6976
-0.000367158	18.4285	0.0100426	1019
-0.000367159	18.4294	0.0100422	1020
-0.000307695	18.436	0.0100393	2132
-0.000307696	18.4366	0.010039	2131
-0.000330887	18.4569	0.0100301	226
-0.000369815	18.486	0.0100173	3423
-0.000369815	18.4861	0.0100172	3419
-0.000360783	18.4936	0.010014	1433
-0.000360782	18.502	0.0100103	1434
-0.000304889	18.5643	0.00998299	696
-0.000304891	18.5648	0.00998277	697
-0.000343097	18.5833	0.00997471	2659
-0.000343111	18.5865	0.00997329	2661
-0.000367968	18.6707	0.00993678	5556
-0.000367971	18.6707	0.00993677	5557
-0.000332015	18.6744	0.00993517	5899
-0.000332012	18.6755	0.00993469	5898
-0.000385195	18.7353	0.00990893	6766
-0.000360541	18.7387	0.00990747	1882
-0.000360544	18.7389	0.00990739	1881
-0.000384964	18.7392	0.00990727	6768
-0.000296567	18.8506	0.00985962	361
-0.000333996	18.8906	0.00984266	1746
-0.000334027	18.8912	0.00984237	1749
-0.000277152	18.9071	0.00983566	1602
-0.000277147	18.9179	0.00983108	1601
-0.000329424	18.9595	0.00981351	2957
-0.000329423	18.9596	0.00981347	2958
-0.000306124	18.9896	0.00980087	4988
-0.000306125	18.9912	0.00980018	4989
-0.000352501	19.0221	0.00978722	8120
-0.000352499	19.0225	0.00978706	8119
-0.00033008	19.0365	0.00978117	3582
-0.000330081	19.0368	0.00978106	3581
-0.000332989	19.059	0.00977177	2175
-0.000319014	19.0817	0.00976231	3475
-0.000326703	19.0851	0.0097609	5581
-0.000319008	19.0861	0.00976049	3474
-0.000326699	19.0861	0.00976049	5580
-0.000358153	19.0913	0.00975829	3021
-0.000358158	19.0924	0.00975784	3020
-0.000317088	19.211	0.0097087	5606
-0.000317086	19.211	0.0097087	5605
-0.000324591	19.2207	0.00970473	4779
-0.000324586	19.2229	0.00970382	4780
-0.000321905	19.2546	0.00969078	3740
-0.000321905	19.2589	0.00968903	3741
-0.000342213	19.2631	0.00968731	3981
-0.000342214	19.2636	0.00968709	3982
-0.000360283	19.2675	0.00968547	3855
-0.000360282	19.268	0.00968529	3853
-0.000331305	19.269	0.00968487	2176
-0.000429626	19.2725	0.00968343	3479
-0.000429627	19.2733	0.0096831	3478
-0.000216419	19.3986	0.00963204	169
-0.000268245	19.4126	0.00962636	2121
-0.000268113	19.4224	0.0096224	2119
-0.000348699	19.4478	0.0096121	1204
-0.000348713	19.4482	0.00961194	1205
-0.0003237	19.4485	0.00961182	4805
-0.000323833	19.45	0.00961125	4809
-0.000619928	19.4529	0.00961006	152
-0.000286746	19.4697	0.0096033	1937
-0.000286741	19.4709	0.00960279	1939
-0.000320464	19.4789	0.00959959	3552
-0.000321452	19.4799	0.00959917	3551
-0.000338968	19.4933	0.00959377	1054
-0.000379556	19.525	0.00958104	3863
-0.000379556	19.5253	0.00958092	3862
-0.000354176	19.5639	0.00956547	1876
-0.000354168	19.5673	0.00956413	1875
-0.000368167	19.6323	0.0095382	4055
-0.000368194	19.6332	0.00953785	4056
-0.000338329	19.6437	0.00953367	2896
-0.000371479	19.6453	0.00953305	5538
-0.000371489	19.6454	0.00953302	5539
-0.000338177	19.6455	0.00953297	2895
-0.000279949	19.653	0.00953001	963
-0.000280178	19.6577	0.00952814	964
-0.000197992	19.6773	0.00952035	836
-0.000198023	19.6777	0.00952022	835
-0.00033186	19.6936	0.00951392	1058
-0.000335597	19.6968	0.00951266	5228
-0.000335593	19.6995	0.0095116	5229
-0.000363135	19.7328	0.00949846	3936
-0.00036314	19.7334	0.00949822	3937
-0.000315282	19.7358	0.00949726	3504
-0.000315279	19.7373	0.00949668	3505
-0.000318981	19.7468	0.00949293	2301
-0.000317936	19.749	0.00949207	2304
-0.000311844	19.7563	0.00948922	360
-0.000282262	19.7755	0.00948167	538
-0.000282322	19.7884	0.0094766	537
-0.000309107	19.824	0.00946265	1170
-0.000309126	19.8374	0.00945741	1171
-0.000301368	19.9005	0.00943284	1014
-0.000301355	19.9026	0.00943204	1012
-0.000311547	19.9366	0.00941883	3900
-0.000311548	19.937	0.00941868	3901
-0.000567672	20.0696	0.00936764	162
-0.000392036	20.0819	0.00936292	586
-0.000812667	20.1333	0.00934329	537
-0.000686673	20.1485	0.00933753	70
-0.000327121	20.1545	0.00933523	3866
-0.000327119	20.1557	0.00933476	3864
-0.000315781	20.2306	0.00930637	2455
-0.000315803	20.2347	0.00930483	2456
-0.000328427	20.3577	0.00925863	2532
-0.000328445	20.361	0.00925741	2533
-0.00020351	20.5095	0.00920223	344
-0.000173249	20.5273	0.00919568	349
-0.000332233	20.7355	0.00911956	1875
-0.000332235	20.7434	0.0091167	1876
-0.000381322	20.7772	0.0091045	1312
-0.000381041	20.78	0.00910347	1311
-0.000287899	20.8099	0.0090927	547
-0.000286999	20.8117	0.00909206	549
-0.000355757	20.833	0.00908436	3199
-0.000355757	20.8335	0.0090842	3198
-0.000303268	20.9057	0.00905831	2094
-0.000303268	20.9076	0.00905763	2092
-0.000309626	21.2051	0.0089526	6937
-0.000222266	21.206	0.00895228	676
-0.000309626	21.207	0.00895194	6936
-0.000332699	21.2333	0.00894279	2245
-0.000332698	21.2334	0.00894272	2244
-0.000306302	21.2416	0.0089399	8143
-0.000306302	21.2416	0.00893988	8142
-0.000224067	21.2727	0.00892908	677
-0.000281289	21.3604	0.00889874	208
-0.000304299	21.3949	0.00888688	884
-0.000304302	21.3956	0.00888665	885
-0.000235328	21.4212	0.00887783	356
-0.000286732	21.5283	0.00884127	1013
-0.00028672	21.5288	0.0088411	1011
-0.000295477	21.5728	0.00882616	934
-0.000295474	21.5731	0.00882606	932
-0.000255739	21.7652	0.00876146	3512
-0.000255731	21.7657	0.0087613	3511
-0.000292578	21.7776	0.00875733	1310
-0.000292574	21.7779	0.00875723	1311
-0.00035889	21.8033	0.00874877	2781
-0.00035889	21.8041	0.00874852	2783
-0.000202002	21.856	0.00873126	850
-0.000202012	21.8614	0.00872947	849
-0.00032167	21.9058	0.0087148	1356
-0.000321664	21.9111	0.00871306	1357
-0.000310091	21.96	0.00869696	1465
-0.000310092	21.9613	0.00869651	1464
-0.000272053	21.9854	0.00868859	1960
-0.000271946	21.9872	0.008688	1958
-0.000326652	22.0094	0.00868073	1608
-0.000327028	22.0131	0.00867951	1607
-0.000325406	22.0262	0.00867522	1914
-0.00032541	22.0292	0.00867424	1913
-0.000282961	22.0369	0.00867173	712
-0.000282915	22.0371	0.00867168	711
-0.00030043	22.0477	0.00866822	1417
-0.000300382	22.048	0.00866812	1420
-0.000316385	22.0797	0.00865777	2521
-0.000316384	22.08	0.00865769	2520
-0.00032675	22.102	0.00865051	5065
-0.000326752	22.1061	0.00864919	5066
-0.000328197	22.1313	0.00864099	2773
-0.000328197	22.1357	0.00863957	2772
-0.000502688	22.2809	0.00859275	386
-0.000332429	22.3725	0.00856347	1176
-0.000332428	22.3728	0.00856338	1177
-0.000259972	22.4356	0.00854343	158
-0.000668718	22.4796	0.00852951	123
-0.000313331	22.5511	0.00850699	3053
-0.000313329	22.5564	0.00850532	3052
-0.000484448	22.5925	0.00849399	396
-0.000227178	22.6239	0.00848417	357
-0.000239045	22.86	0.00841106	509
-0.000270603	22.872	0.00840737	573
-0.000284818	22.9208	0.00839242	4965
-0.00028482	22.921	0.00839236	4964
-0.000226666	22.9269	0.00839058	510
-0.000316479	22.9279	0.00839026	3762
-0.000316482	22.9287	0.00839001	3761
-0.000209137	22.9645	0.00837909	657
-0.000158434	23.0333	0.00835819	239
-0.000228046	23.524	0.00821219	822
-0.000228046	23.5241	0.00821215	820
-0.000274023	23.6759	0.00816803	889
-0.000319103	23.707	0.00815905	2887
-0.000319099	23.7071	0.00815903	2886
-0.000289421	23.7391	0.00814981	229
-0.000273967	23.7827	0.00813729	886
-0.000243186	23.8559	0.00811634	1036
-0.000243181	23.8566	0.00811614	1035
-0.000292255	23.9068	0.00810183	1572
-0.000292029	23.9069	0.00810182	1571
-0.00031306	24.1636	0.00802951	3072
-0.000313089	24.1639	0.00802943	3073
-0.000258401	24.1697	0.0080278	2104
-0.00025836	24.1766	0.00802588	2103
-0.00027357	24.2219	0.00801328	1192
-0.00027355	24.2227	0.00801305	1193
-0.00031683	24.5296	0.00792867	467
-0.000194267	24.5607	0.00792022	658
-0.000229453	24.6384	0.00789921	354
-0.00026593	24.6505	0.00789594	2656
-0.000266031	24.653	0.00789528	2655
-0.000299273	24.7138	0.00787891	410
-0.000300743	24.7353	0.00787314	409
-0.000172228	24.8869	0.00783272	514
-0.000337215	24.9489	0.00781632	1730
-0.000337179	24.9567	0.00781425	1729
-0.000249909	25.099	0.00777686	2522
-0.000249906	25.0994	0.00777677	2520
-0.000312183	25.1202	0.00777135	468
-0.000285894	25.8531	0.00758474	66
-0.000259182	25.8698	0.0075806	577
-0.000269237	25.9281	0.00756618	1141
-0.000269272	25.9567	0.0075591	1145
-0.00017431	25.9763	0.00755428	512
-0.00025038	26.3251	0.00746935	262
-0.000204346	26.617	0.00739978	754
-0.000204339	26.8064	0.00735533	753
-0.000236607	27.4557	0.00720705	1044
-0.000269302	27.608	0.00717315	1329
-0.000269302	27.6081	0.00717311	1328
-0.000236856	27.6963	0.00715363	1043
-0.000255651	27.7771	0.00713587	94
-0.000694594	27.9241	0.0071038	255
-0.000150892	27.925	0.00710361	468
