# Supplementary material for: Label-free nanofluidic scattering microscopy of size and mass of single diffusing molecules and nanoparticles
Source: Nat Methods. 2022 May 30;19(6):751–8. doi: 10.1038/s41592-022-01491-6 (PMC9184284; doi:10.1038/s41592-022-01491-6)
Supplement: Source Data Extended Data Fig. 4 — Statistical Source Data. [file 41592_2022_1491_MOESM8_ESM.xlsx]

## Sheet: ChannelI_BSA
iOC (mm)	D (mm2/s)	MW (Da)	R_S (mm)	N
-0.00019697	21.8239	112504	0.00612957	211
-0.00019558	34.0448	111710	0.00455198	58				Nanochannel Area (mm2)	0.0027
-9.47093e-05	41.4555	54095.3	0.00394804	413
-0.00019994	41.8114	114200	0.0039232	153
-0.000118244	43.9148	67537.6	0.00378272	156
-0.000103539	44.2362	59138.6	0.00376217	141
-0.000100042	44.4306	57141	0.00374985	238
-9.82495e-05	44.563	56117.3	0.00374151	248
-9.59772e-05	45.0088	54819.5	0.0037137	374
-8.92216e-05	45.6117	50960.8	0.00367677	150
-0.000114131	45.8606	65188.2	0.00366175	316
-9.85569e-05	46.1613	56292.9	0.00364376	182
-0.000101895	46.4924	58199.7	0.00362417	184
-9.51451e-05	46.7519	54344.2	0.00360897	137
-9.60063e-05	46.8483	54836.1	0.00360336	181
-0.000100462	47.4149	57381	0.00357073	160
-0.000106168	47.4797	60640.1	0.00356703	171
-0.000121487	47.5946	69389.9	0.00356051	130
-9.55276e-05	48.0286	54562.7	0.00353607	91
-9.7822e-05	48.1926	55873.2	0.00352692	185
-0.000133094	48.3601	76019.5	0.00351763	155
-0.000110019	48.5097	62839.7	0.00350938	164
-0.000107107	48.5694	61176.7	0.0035061	146
-0.000106446	48.8111	60799.2	0.00349287	250
-0.000125131	48.8133	71471.3	0.00349275	339
-9.97031e-05	48.9436	56947.6	0.00348566	235
-8.24428e-05	49.0123	47089	0.00348194	147
-0.000108882	49.1287	62190.2	0.00347565	210
-0.000104866	49.4166	59896.7	0.00346019	228
-0.000102696	49.4913	58657	0.0034562	364
-8.83333e-05	49.5747	50453.5	0.00345176	210
-9.50444e-05	49.7373	54286.7	0.00344313	155
-0.000109378	49.9822	62473.4	0.00343023	186
-9.24157e-05	49.9962	52785.3	0.00342949	134
-0.000102077	50.0092	58303.8	0.00342881	136
-9.51419e-05	50.0614	54342.3	0.00342607	133
-0.000104349	50.7971	59601.5	0.00338799	196
-8.94187e-05	50.9952	51073.5	0.00337789	144
-0.000103087	51.0921	58880.2	0.00337296	389
-9.30963e-05	51.1276	53174	0.00337116	219
-9.56569e-05	51.2285	54636.5	0.00336606	164
-9.63291e-05	51.2522	55020.5	0.00336487	164
-0.000187385	51.2636	107029	0.00336429	140
-9.57565e-05	51.2708	54693.4	0.00336393	313
-9.69726e-05	51.3523	55388	0.00335983	204
-0.000109217	51.3702	62381.7	0.00335893	172
-0.000100434	51.3742	57365.2	0.00335872	167
-0.000112376	51.404	64186	0.00335723	212
-9.38906e-05	51.5257	53627.6	0.00335113	204
-9.64509e-05	51.5787	55090	0.00334848	154
-0.000103327	51.6059	59017.3	0.00334712	373
-0.000109113	51.655	62322.1	0.00334467	234
-0.000103274	51.7192	58987.5	0.00334148	171
-9.18264e-05	51.7965	52448.6	0.00333764	159
-0.000103993	51.8201	59397.7	0.00333647	634
-0.000106443	51.8273	60797.1	0.00333611	174
-0.000117687	52.0551	67219.5	0.00332486	128
-9.9915e-05	52.0638	57068.6	0.00332443	141
-9.98773e-05	52.1341	57047.1	0.00332098	183
-0.000108748	52.2137	62113.9	0.00331707	224
-0.000105667	52.2698	60354.1	0.00331433	296
-9.81208e-05	52.3324	56043.8	0.00331127	183
-0.000103204	52.4402	58947	0.00330602	163
-0.000110518	52.4515	63124.8	0.00330547	272
-0.000126621	52.4742	72322.4	0.00330436	166
-0.000116413	52.5428	66491.7	0.00330104	206
-0.000105646	52.577	60342.2	0.00329938	235
-9.73305e-05	52.6092	55592.4	0.00329782	160
-0.000158367	52.6731	90454.5	0.00329473	1022
-0.000119064	52.8852	68006.1	0.00328452	183
-0.000129793	53.1174	74134	0.00327341	250
-0.0001104	53.1366	63057.5	0.0032725	167
-9.95331e-05	53.2377	56850.5	0.00326769	135
-0.000106609	53.2555	60892	0.00326685	175
-0.000120059	53.3103	68574.6	0.00326425	183
-0.00013227	53.346	75549.1	0.00326256	152
-9.79697e-05	53.3588	55957.5	0.00326195	283
-0.000118862	53.4294	67890.4	0.00325862	210
-0.00010288	53.4466	58762.4	0.0032578	172
-9.30176e-05	53.4817	53129	0.00325615	128
-0.000101419	53.5157	57927.9	0.00325455	183
-0.000122202	53.5567	69798	0.00325262	872
-0.000109762	53.583	62693.2	0.00325138	314
-0.000104802	53.5924	59859.9	0.00325094	378
-0.000103642	53.6689	59197.2	0.00324735	236
-9.83152e-05	53.7313	56154.8	0.00324443	396
-0.000110952	53.7604	63372.9	0.00324307	411
-0.000114915	53.8029	65636.1	0.00324108	203
-0.000104654	53.8567	59775.5	0.00323857	154
-0.000104603	53.8733	59746.3	0.0032378	336
-0.000112445	53.8809	64225.6	0.00323744	123
-0.000115211	53.8833	65805.2	0.00323733	612
-0.00010028	53.8848	57276.9	0.00323726	250
-0.000103397	53.8864	59057.5	0.00323719	171
-9.7625e-05	53.9052	55760.6	0.00323631	181
-0.000105913	53.9385	60494.4	0.00323476	192
-0.000110044	54.0148	62853.9	0.00323122	319
-0.000118341	54.0831	67592.9	0.00322805	322
-9.50007e-05	54.0885	54261.7	0.00322781	169
-0.000108509	54.1221	61977.3	0.00322625	190
-0.00011938	54.1321	68186.4	0.00322579	156
-0.000109481	54.1462	62532.5	0.00322514	134
-0.00012224	54.1675	69820.2	0.00322415	174
-0.000101888	54.2218	58195.8	0.00322164	334
-9.39037e-05	54.2302	53635.2	0.00322126	197
-9.5624e-05	54.2781	54617.7	0.00321905	436
-0.000107222	54.2852	61242.2	0.00321872	218
-0.000119652	54.2927	68342.1	0.00321838	164
-0.000127615	54.2998	72890	0.00321805	281
-9.53071e-05	54.4233	54436.7	0.00321238	321
-0.000107693	54.4973	61511.5	0.003209	296
-0.000112062	54.5082	64006.9	0.0032085	168
-0.000100603	54.5307	57461.9	0.00320747	190
-9.45233e-05	54.5412	53989	0.00320699	188
-0.000110697	54.5496	63226.8	0.0032066	308
-0.000103763	54.5555	59266.4	0.00320633	226
-0.00013184	54.5673	75303	0.0032058	225
-9.14741e-05	54.5728	52247.4	0.00320555	233
-0.000112715	54.5743	64379.7	0.00320548	266
-0.000118148	54.6271	67482.6	0.00320307	256
-0.000121119	54.6303	69179.6	0.00320292	170
-0.000109339	54.6471	62451.2	0.00320216	357
-0.000120466	54.6572	68806.7	0.0032017	186
-0.000107263	54.6601	61265.6	0.00320157	299
-0.00011419	54.6629	65221.8	0.00320144	218
-0.000103547	54.6686	59143.4	0.00320118	307
-9.8901e-05	54.6759	56489.4	0.00320085	281
-0.000117869	54.6803	67323.3	0.00320065	198
-0.000110384	54.7235	63048.1	0.00319869	455
-0.00010421	54.7273	59521.8	0.00319851	245
-0.000104123	54.7321	59472.2	0.00319829	151
-0.000105354	54.7329	60175.2	0.00319826	198
-0.000100042	54.7629	57141.2	0.0031969	491
-0.000107729	54.8216	61532	0.00319423	576
-0.000103407	54.8435	59063	0.00319324	634
-9.75591e-05	54.8594	55723	0.00319252	325
-0.00010721	54.8687	61235.2	0.0031921	290
-0.000110159	54.8807	62919.6	0.00319156	175
-9.6148e-05	54.8872	54917	0.00319127	265
-0.000115851	54.9667	66170.9	0.00318767	320
-0.000102927	54.9675	58789.1	0.00318764	151
-0.000102744	55.1045	58684.4	0.00318147	405
-0.000107931	55.1345	61647.2	0.00318012	531
-0.000111899	55.1571	63913.5	0.00317911	149
-0.000110733	55.1691	63247.5	0.00317857	365
-8.99365e-05	55.1979	51369.2	0.00317728	149
-0.000110128	55.1981	62902	0.00317727	207
-0.000103631	55.2156	59191.3	0.00317649	146
-0.000101829	55.2508	58161.6	0.00317491	142
-0.000115907	55.2572	66203.1	0.00317463	449
-0.000113634	55.2736	64904.6	0.00317389	158
-9.44112e-05	55.3275	53925	0.00317149	239
-0.000107009	55.3527	61120.8	0.00317036	148
-0.00011525	55.3602	65827.5	0.00317003	283
-0.000119313	55.3613	68147.9	0.00316998	142
-0.000101641	55.3784	58054.3	0.00316922	288
-9.28385e-05	55.4327	53026.7	0.0031668	255
-9.93664e-05	55.4605	56755.3	0.00316556	177
-0.000118785	55.4675	67846.6	0.00316525	173
-0.000105926	55.4777	60502.1	0.0031648	182
-0.000135849	55.5369	77593	0.00316217	199
-0.000103526	55.5723	59131.2	0.0031606	275
-0.000104498	55.5911	59686.4	0.00315977	257
-0.000106489	55.5952	60823.7	0.00315958	141
-0.000108716	55.6253	62095.2	0.00315825	219
-9.52228e-05	55.6412	54388.6	0.00315754	130
-0.000107651	55.6692	61487.5	0.00315631	200
-0.000100876	55.6808	57617.7	0.00315579	490
-9.56246e-05	55.7089	54618	0.00315455	380
-0.000108529	55.7426	61988.9	0.00315307	186
-0.00010969	55.7509	62652	0.0031527	244
-0.00012192	55.7516	69637.5	0.00315267	439
-0.000123832	55.7625	70729.2	0.00315219	1010
-9.52101e-05	55.7687	54381.3	0.00315192	249
-0.000102899	55.7813	58773.1	0.00315136	118
-0.000119258	55.8018	68116.6	0.00315046	189
-9.33368e-05	55.8453	53311.3	0.00314854	131
-0.000127208	55.8869	72657.4	0.00314672	134
-0.000104056	55.8922	59434	0.00314648	236
-0.000108216	55.949	61809.9	0.00314399	192
-0.00010569	55.9894	60367.4	0.00314222	173
-0.000110137	56.0916	62907.2	0.00313775	219
-0.000116814	56.1425	66721.1	0.00313553	193
-0.000152271	56.2185	86972.9	0.00313222	137
-0.000110741	56.2378	63252.1	0.00313138	208
-0.000113728	56.242	64958.3	0.0031312	241
-0.000145257	56.2769	82966.9	0.00312968	321
-9.85129e-05	56.305	56267.8	0.00312847	220
-0.000140637	56.4249	80328.1	0.00312327	343
-0.000101469	56.4781	57956.2	0.00312097	295
-0.000107527	56.5176	61416.4	0.00311927	171
-0.000103076	56.5372	58874	0.00311842	240
-0.000107555	56.5377	61432.4	0.0031184	128
-0.000112545	56.5501	64282.4	0.00311787	130
-0.000114785	56.606	65562.2	0.00311546	111
-0.000104522	56.6117	59699.8	0.00311522	212
-9.75642e-05	56.6266	55725.9	0.00311457	123
-0.0001022	56.6479	58373.7	0.00311366	211
-0.000113876	56.6976	65042.6	0.00311153	309
-0.000107673	56.7928	61499.9	0.00310744	166
-0.000114068	56.8234	65152.6	0.00310614	96
-0.000101539	56.8841	57996.3	0.00310354	141
-0.000107331	56.9989	61304.5	0.00309865	137
-0.000107825	57.0297	61586.8	0.00309734	141
-0.000107624	57.1024	61471.8	0.00309426	376
-0.000114411	57.1666	65348.2	0.00309153	120
-8.14037e-05	57.2326	46495.5	0.00308874	139
-0.000106159	57.4509	60635.2	0.00307954	137
-0.000111463	57.7015	63664.5	0.00306906	215
-0.000108462	57.7052	61950.4	0.0030689	124
-9.0792e-05	57.784	51857.8	0.00306562	148
-9.61422e-05	57.8126	54913.7	0.00306443	217
-0.000101173	57.8538	57787.3	0.00306271	119
-0.000136977	57.9126	78237.3	0.00306027	113
-0.000237951	57.9875	135911	0.00305717	112
-0.000111384	58.1711	63619.7	0.0030496	142
-9.3442e-05	58.2427	53371.4	0.00304665	263
-0.00011116	58.2832	63491.6	0.00304499	197
-8.7708e-05	58.3385	50096.3	0.00304272	116
-0.000105863	58.5412	60465.7	0.00303444	124
-0.000111749	58.7977	63827.8	0.00302403	112
-0.000105709	58.9359	60377.9	0.00301845	120
-0.000108669	58.9476	62068.9	0.00301797	212
-9.2109e-05	58.9504	52610.1	0.00301786	105
-9.10047e-05	59.0598	51979.3	0.00301346	119
-0.000108687	59.3603	62078.9	0.00300144	108
-0.000103821	59.4227	59299.7	0.00299896	124
-9.26701e-05	59.5217	52930.6	0.00299503	208
-9.38622e-05	59.6739	53611.5	0.002989	105
-0.000102477	59.7545	58531.9	0.00298582	146
-0.000146262	59.9883	83540.6	0.00297664	140
-0.0001164	60.4908	66484.6	0.0029571	149
-0.000113161	60.8618	64634.4	0.00294284	258
-0.00013587	61.5373	77604.9	0.00291724	105
-0.000112633	62.0615	64333	0.00289768	110
-0.000134607	62.1653	76883.4	0.00289384	108
-9.13671e-05	62.676	52186.3	0.0028751	117
-0.000109391	63.1356	62481.2	0.00285845	123
-0.000102997	63.4619	58828.8	0.00284675	127
-0.000104126	63.7442	59473.7	0.0028367	112
-0.000103243	63.7987	58969.3	0.00283477	154
-9.63687e-05	63.9024	55043.1	0.0028311	113
-9.68617e-05	64.13	55324.7	0.00282309	103
-0.000107657	64.1386	61490.4	0.00282279	107
-0.00010438	64.9462	59619.1	0.00279473	104
-0.000104089	65.1387	59452.6	0.00278813	98
-0.000111812	65.7531	63864	0.00276727	127
-9.36455e-05	65.8259	53487.6	0.00276482	106
-0.000107647	66.2312	61484.9	0.00275126	97
-9.70264e-05	66.683	55418.8	0.00273631	149
-8.91789e-05	66.7357	50936.4	0.00273457	159
-0.000225366	67.0205	128723	0.00272524	34
-9.7833e-05	67.4739	55879.5	0.00271053	149
-0.00011955	68.27	68283.9	0.00268508	138
-9.10721e-05	68.3612	52017.8	0.00268219	119
-8.95058e-05	68.6544	51123.2	0.00267296	159
-0.000101781	69.3346	58134.2	0.0026518	128
-0.000100059	69.7029	57150.7	0.00264049	138
-0.000103615	70.106	59181.7	0.00262822	107
-0.00016044	70.1508	91638.6	0.00262686	36
-0.000172999	70.5136	98812.1	0.00261593	49
-9.15521e-05	70.922	52292	0.00260374	124
-7.86195e-05	71.0398	44905.2	0.00260024	144
-0.000107052	71.2511	61145	0.00259399	144
-9.18851e-05	71.5457	52482.2	0.00258534	133
-0.000162025	71.8052	92543.9	0.00257776	39
-7.41619e-05	71.8532	42359.2	0.00257636	154
-8.857e-05	72.2777	50588.7	0.00256408	198
-8.46066e-05	72.6684	48324.9	0.00255288	134
-0.00016792	72.9754	95911.1	0.00254415	40
-8.77028e-05	73.6445	50093.4	0.00252534	158
-0.000160684	73.7341	91778	0.00252284	46
-0.000158968	73.8018	90797.9	0.00252096	39
-0.000174358	73.8528	99588.3	0.00251954	46
-8.46027e-05	74.0758	48322.7	0.00251336	142
-8.3158e-05	74.1714	47497.5	0.00251072	115
-7.81793e-05	74.3926	44653.8	0.00250464	130
-0.000156038	74.4691	89124.6	0.00250254	35
-0.000120943	74.4734	69079.1	0.00250242	114
-0.000155106	75.2813	88592.1	0.0024805	62
-0.000119822	75.3568	68439.1	0.00247847	114
-0.000103473	75.8933	59100.9	0.00246415	105
-0.000150357	76.3363	85879.6	0.00245245	37
-8.03118e-05	76.4846	45871.8	0.00244856	119
-0.000158743	76.7319	90669.6	0.00244211	34
-9.24826e-05	77.1316	52823.4	0.00243174	121
-9.13501e-05	77.6391	52176.6	0.00241871	106
-0.000108348	78.9228	61885.4	0.00238638	105
-7.73667e-05	81.1382	44189.7	0.00233262	189
-9.05966e-05	81.1399	51746.2	0.00233258	222
-7.55073e-05	81.2793	43127.6	0.00232928	118
-6.60974e-05	81.2894	37753	0.00232904	125
-8.67122e-05	81.9156	49527.5	0.00231434	184
-0.000101335	82.8948	57879.7	0.00229173	123
-7.643e-05	83.6865	43654.6	0.00227378	120
-9.40815e-05	84.2182	53736.7	0.00226189	105
-6.86891e-05	84.79	39233.3	0.00224924	129
-7.57755e-05	85.0176	43280.8	0.00224424	156
-9.63816e-05	85.5655	55050.4	0.00223231	220
-0.000122699	86.0793	70082.2	0.00222124	144
-7.68752e-05	86.6262	43908.9	0.00220958	101
-8.79825e-05	86.6662	50253.1	0.00220873	218
-8.10911e-05	86.8543	46317	0.00220475	129
-6.67903e-05	86.9172	38148.7	0.00220343	122
-9.83775e-05	87.2246	56190.5	0.00219696	126
-8.10202e-05	87.5965	46276.4	0.0021892	163
-7.85726e-05	88.2575	44878.5	0.00217553	139
-0.000194079	88.2826	110852	0.00217502	125
-9.05538e-05	88.8401	51721.8	0.00216363	204
-9.06472e-05	89.3015	51775.1	0.0021543	103
-8.17599e-05	89.5974	46698.9	0.00214836	149
-7.82549e-05	90.057	44697	0.0021392	102
-6.45374e-05	90.158	36861.9	0.00213719	107
-0.000136841	90.1873	78159.7	0.00213662	310
-9.4667e-05	90.4583	54071.1	0.00213126	123
-9.9152e-05	90.52	56632.8	0.00213005	236
-7.87544e-05	91.2923	44982.3	0.00211497	174
-9.36867e-05	92.4783	53511.2	0.00209223	258
-0.000110462	92.5808	63092.8	0.00209029	110
-8.65561e-05	93.3587	49438.4	0.00207567	131
-8.44849e-05	94.4539	48255.4	0.00205544	104
-6.96671e-05	94.5762	39791.9	0.00205321	106
-6.89748e-05	94.7372	39396.4	0.00205027	110
-7.54222e-05	95.3344	43079	0.00203947	99
-0.000108069	95.3886	61726.1	0.00203849	183
-0.000119017	96.1186	67979.4	0.00202546	175
-7.34507e-05	97.5662	41953	0.0020001	108
-7.98869e-05	97.7356	45629.1	0.00199718	124
-9.49179e-05	97.8693	54214.4	0.00199488	109
-8.21687e-05	98.2107	46932.4	0.00198902	97
-8.09224e-05	98.3696	46220.6	0.00198631	105
-0.000101328	98.3915	57875.7	0.00198594	114
-9.80644e-05	98.5456	56011.6	0.00198331	120
-9.12434e-05	98.8833	52115.6	0.00197759	172
-7.55492e-05	98.9436	43151.5	0.00197657	102
-6.15012e-05	99.6262	35127.7	0.00196512	108
-9.31041e-05	99.8229	53178.4	0.00196185	117
-6.77874e-05	100.785	38718.2	0.00194599	142
-9.40684e-05	101.129	53729.2	0.00194038	209
-9.31016e-05	101.823	53177	0.00192918	118
-9.55246e-05	101.942	54560.9	0.00192726	114
-0.000103115	102.125	58896.7	0.00192434	125
-9.90806e-05	102.402	56592	0.00191992	119
-9.56151e-05	104.337	54612.7	0.00188965	118
-0.000114072	105.248	65154.6	0.00187573	115
-7.47014e-05	105.275	42667.3	0.00187533	105
-0.000100076	105.599	57160.6	0.00187042	101
-7.74379e-05	105.738	44230.4	0.00186833	165
-7.07925e-05	106.359	40434.7	0.00185905	151
-8.47053e-05	107.755	48381.3	0.00183849	124
-8.88406e-05	107.864	50743.3	0.00183692	123
-0.000140016	109.38	79973.1	0.00181515	282
-9.96315e-05	109.866	56906.7	0.0018083	139
-7.9301e-05	111.259	45294.5	0.00178891	124
-9.06512e-05	113.549	51777.4	0.00175796	111
-7.29499e-05	115.16	41666.9	0.00173684	129
-8.2083e-05	117.536	46883.5	0.0017066	73
-0.000100833	118.319	57592.9	0.00169688	72
-8.14412e-05	120.305	46516.9	0.0016727	107
-9.74021e-05	123.746	55633.3	0.00163244	120
-9.82153e-05	125.391	56097.8	0.00161388	65
-0.000108579	128.271	62017.5	0.00158241	84
-0.000119387	129.167	68190.5	0.00157287	73
-0.000105716	130.206	60381.9	0.00156196	342
-9.05201e-05	130.67	51702.5	0.00155713	85
-0.000116131	130.755	66331	0.00155625	87
-9.91858e-05	133.235	56652.1	0.00153101	76
-9.27873e-05	134.216	52997.5	0.00152125	80
-9.02694e-05	134.382	51559.3	0.00151961	90
-0.000106709	134.584	60949.3	0.00151762	71
-0.000118788	135.511	67848.6	0.00150856	78
-0.000101065	135.858	57725.4	0.00150519	74
-0.000105082	135.892	60020	0.00150486	65
-8.82079e-05	136.381	50381.9	0.00150016	91
-8.50775e-05	137.32	48593.9	0.00149118	68
-8.79767e-05	138.88	50249.8	0.00147653	95
-0.000102726	138.989	58674.3	0.00147552	79
-7.99046e-05	139.251	45639.2	0.00147309	90
-8.84538e-05	139.258	50522.3	0.00147302	74
-0.00011268	139.259	64359.9	0.00147302	83
-8.63529e-05	139.738	49322.3	0.0014686	76
-0.000104845	139.8	59884.4	0.00146803	81
-8.31916e-05	140.188	47516.7	0.00146447	82
-0.000125134	140.279	71473.1	0.00146364	163
-7.61374e-05	140.522	43487.5	0.00146142	92
-0.000113723	140.975	64955.1	0.00145731	70
-7.21097e-05	141.994	41187	0.00144814	74
-5.92136e-05	142.131	33821.2	0.00144692	68
-0.000122783	142.305	70130.1	0.00144537	85
-6.37251e-05	143.24	36398	0.0014371	65
-0.000105143	143.365	60054.6	0.00143599	65
-7.55315e-05	144.145	43141.5	0.00142917	68
-7.0134e-05	144.222	40058.5	0.0014285	66
-6.87266e-05	144.402	39254.7	0.00142694	91
-0.000139984	145.886	79954.8	0.00141418	78
-8.68368e-05	145.904	49598.7	0.00141404	94
-7.26609e-05	146.008	41501.9	0.00141315	78
-0.000117106	146.757	66887.8	0.00140681	66
-0.000109618	147.998	62610.9	0.00139643	72
-7.51709e-05	148.372	42935.5	0.00139333	86
-8.092e-05	149.776	46219.2	0.00138183	86
-5.52213e-05	151.041	31540.9	0.00137163	91
-0.000118617	151.103	67750.9	0.00137113	326
-9.62723e-05	151.611	54988	0.00136708	86
-0.000107189	189.943	61223.2	0.00111866	107

## Sheet: ChannelI_ADH
iOC (mm)	D (mm2/s)	MW (Da)	R_S (mm)	N
-0.000161106	20.0454	92019.1	0.00646223	205
-0.000181367	20.1526	103592	0.00644109	129				Nanochannel Area (mm2)	0.0027
-0.000199817	20.1689	114130	0.00643789	127
-0.000199047	20.532	113690	0.00636745	186
-0.000206492	20.9429	117943	0.00628969	653
-0.000182272	21.4175	104109	0.00620234	202
-0.000184251	21.4576	105239	0.00619508	381
-0.000203989	21.7093	116513	0.00614992	191
-0.000181283	22.1063	103544	0.00608008	255
-0.000150743	22.2384	86100.3	0.0060572	168
-0.0001804	22.2697	103040	0.00605181	298
-0.000197428	22.6296	112765	0.00599053	172
-0.000220271	22.6724	125813	0.00598333	390
-0.000206404	22.6815	117892	0.00598181	160
-0.000235913	22.7356	134747	0.00597273	280
-0.000213171	23.0707	121757	0.0059172	136
-0.000237854	23.1595	135855	0.00590267	1266
-0.000168204	23.4452	96073.4	0.00585643	147
-0.000187161	23.6877	106901	0.00581775	281
-0.000200878	23.6925	114736	0.005817	135
-0.000206501	23.7268	117948	0.00581158	171
-0.000208958	24.5037	119351	0.00569154	154
-0.000199707	25.3355	114067	0.00556869	175
-0.000210371	25.5922	120158	0.0055319	188
-0.000182615	25.6153	104305	0.00552861	170
-0.000204328	26.2755	116707	0.00543641	135
-0.000188115	26.3185	107446	0.00543051	131
-0.000201726	26.3318	115220	0.0054287	543
-0.00019027	26.3999	108677	0.0054194	317
-0.000203249	26.8662	116090	0.00535662	962
-0.000183586	27.4585	104859	0.00527904	169
-0.000202752	27.738	115806	0.00524325	189
-0.000205494	27.8533	117372	0.00522863	304
-0.00021439	27.9201	122454	0.0052202	679
-0.00016842	27.9721	96196.5	0.00521366	229
-0.000152602	28.2295	87161.7	0.00518153	170
-0.000193638	28.4779	110600	0.00515092	486
-0.000193134	28.8341	110313	0.00510766	231
-0.000201374	28.8939	115019	0.00510048	371
-0.000204732	28.9544	116937	0.00509324	217
-0.000194336	29.1264	110999	0.00507275	132
-0.000206652	29.6487	118034	0.00501158	710
-0.000168568	29.8617	96281.5	0.00498708	228
-0.000199878	30.1441	114165	0.00495497	187
-0.000199697	30.7698	114061	0.00488536	1022
-0.000210951	31.4392	120489	0.00481312	230
-0.000198456	31.4807	113352	0.00480871	128
-0.000157118	31.7976	89741.4	0.00477535	158
-0.000185616	31.8181	106019	0.00477321	278
-0.000153696	32.3337	87787	0.00472	216
-0.000206534	32.3758	117967	0.00471572	136
-0.000160153	32.4223	91475	0.00471099	135
-0.000173391	32.5077	99035.8	0.00470233	145
-0.000208227	32.9075	118934	0.00466223	583
-0.000200286	33.2143	114398	0.00463195	130
-0.000185932	33.2868	106199	0.00462484	137
-0.000197539	33.688	112829	0.00458598	341
-0.000201022	34.3767	114818	0.00452082	303
-0.000209555	34.5885	119692	0.00450117	204
-0.000195907	34.6052	111896	0.00449963	215
-0.000204868	34.6308	117015	0.00449727	661
-0.00015241	35.0218	87052	0.00446152	159
-0.000177653	35.5168	101470	0.00441711	191
-0.000173594	35.815	99151.9	0.0043908	374
-0.000196745	36.011	112375	0.00437367	244
-0.000200007	36.5545	114238	0.00432693	186
-0.000187152	37.2854	106896	0.00426568	724
-0.000200353	37.2878	114436	0.00426548	155
-0.000190369	37.3659	108733	0.00425904	132
-0.000208255	37.5099	118949	0.00424723	312
-0.00020033	37.8331	114423	0.00422096	824
-0.000195979	37.9225	111937	0.00421375	158
-0.000208966	38.0623	119355	0.00420253	140
-0.000194922	38.1027	111334	0.0041993	592
-0.000184198	38.2	105208	0.00419153	211
-0.000216332	38.8642	123563	0.00413935	161
-0.000207632	38.948	118593	0.00413286	141
-0.000224168	39.2623	128038	0.00410871	179
-0.000180824	39.5786	103282	0.00408471	159
-0.000183195	39.6317	104636	0.00408071	246
-0.000206513	39.903	117955	0.00406038	332
-0.000193202	39.9608	110351	0.00405609	489
-0.000166269	40.1912	94968	0.00403904	202
-0.000205069	40.2572	117130	0.00403418	205
-0.000165382	40.4298	94461.4	0.00402153	150
-0.000188412	40.4618	107615	0.00401919	128
-0.000198567	40.8463	113416	0.00399135	133
-0.000186484	41.1956	106514	0.0039664	418
-0.000210595	41.4356	120286	0.00394945	128
-0.000206415	41.6585	117899	0.00393383	182
-0.000200641	42.0109	114600	0.00390941	202
-0.000159119	42.3474	90884.3	0.00388638	278
-0.00019319	42.3574	110345	0.0038857	227
-0.000182834	42.569	104430	0.00387137	194
-0.00019461	42.786	111156	0.00385679	147
-0.000199191	43.1526	113772	0.0038324	645
-0.000187976	43.3281	107367	0.00382084	245
-0.000199001	43.6406	113664	0.00380044	264
-0.000193018	43.7895	110246	0.0037908	548
-0.000170203	44.3815	97215.3	0.00375296	162
-0.000194904	46.0662	111324	0.00364943	603
-0.000191311	46.3218	109271	0.00363424	155
-0.000199624	46.8197	114020	0.00360502	710
-0.000200685	47.7929	114626	0.00354929	148
-0.000203595	48.7831	116288	0.00349439	242
-0.000183635	50.0972	104887	0.0034242	128
-0.000232788	51.2544	132962	0.00336475	298
-0.000175551	51.354	100270	0.00335974	165
-0.000185036	52.2223	105687	0.00331665	310
-0.000161823	52.8633	92428.8	0.00328557	179
-0.000190456	53.6458	108783	0.00324843	285
-0.000211332	55.1989	120707	0.00317724	150
-0.000189412	55.9086	108187	0.00314577	153
-0.000201904	55.9803	115322	0.00314262	137
-0.000206957	57.1952	118208	0.00309032	353
-0.000164186	57.4422	93778.5	0.00307991	187
-0.000190683	59.0414	108913	0.0030142	146
-0.000197265	59.3869	112672	0.00300039	197
-0.000211443	60.1405	120770	0.00297069	305
-0.000152107	64.3266	86879.3	0.00281621	136
-0.000168971	64.7446	96511.2	0.00280168	132
-0.00018415	65.424	105181	0.00277841	208
-0.000159405	68.5037	91047.7	0.0026777	177
-0.000169433	69.1911	96775.1	0.00265624	127
-0.000197331	69.7626	112710	0.00263866	327
-0.000188126	70.0768	107452	0.0026291	228
-0.000155885	70.9235	89036.8	0.00260369	138
-0.000192686	80.4825	110057	0.00234827	308
-0.000176209	83.3039	100646	0.00228242	172
-0.00019145	84.8073	109351	0.00224886	185
-0.000167651	87.2569	95757.3	0.00219629	153
-0.000210548	89.4686	120259	0.00215094	250
-0.000157073	89.8841	89715.8	0.00214263	146
-0.000150498	108.628	85960.4	0.00182588	181

## Sheet: ChannelI_Ferritin
iOC (mm)	D (mm2/s)	MW (Da)	R_S (mm)	N
-0.00162637	7.19242	928934	0.0109695	165
-0.000429994	8.54466	245601	0.0101754	268				Nanochannel Area (mm2)	0.0027
-0.00177143	9.05218	1.01179e+06	0.00991058	1105
-0.000878805	9.12604	501948	0.00987335	229
-0.00110323	9.43415	630135	0.00972145	291
-0.00134127	15.2138	766093	0.00759919	868
-0.000866765	16.3227	495072	0.00730148	616
-0.00158661	17.4719	906226	0.00701835	1551
-0.00091796	18.3162	524313	0.0068249	251
-0.000950581	18.8363	542945	0.00671131	643
-0.000900653	18.9922	514427	0.00667805	794
-0.000885597	19.6464	505828	0.00654222	765
-0.00178053	21.6862	1.01699e+06	0.00615404	159
-0.00159488	21.7181	910951	0.00614834	320
-0.00133135	22.9025	760431	0.00594494	1269
-0.00174512	22.9986	996764	0.00592906	499
-0.000959629	24.0394	548113	0.00576264	228
-0.000444146	24.8322	253683	0.00564234	240
-0.00130681	24.8844	746413	0.00563461	111
-0.000940014	25.4467	536909	0.00555268	777
-0.00158906	27.9183	907629	0.00522043	1250
-0.00130618	27.9454	746056	0.00521702	203
-0.00092531	30.1765	528511	0.00495132	1340
-0.00116108	30.397	663174	0.00492658	1280
-0.000894854	30.657	511116	0.00489776	606
-0.000943116	34.0296	538681	0.00455342	684
-0.000894427	34.8636	510871	0.00447592	260
-0.00132722	35.1949	758070	0.00444588	606
-0.000984924	36.9808	562560	0.00429098	267
-0.000904273	39.3102	516495	0.00410505	356
-0.000976762	41.0391	557899	0.00397754	403
-0.000911412	41.6609	520573	0.00393366	319
-0.000969469	41.7817	553733	0.00392526	457

## Sheet: ChannelI_Thyroglobulin
iOC (mm)	D (mm2/s)	MW (Da)	R_S (mm)	N
-0.00253749	10.1876	1.44934e+06	0.00937145	1832
-0.00111405	10.705	636316	0.00914711	1315				Nanochannel Area (mm2)	0.0027
-0.00105764	11.3451	604093	0.00888563	1467
-0.00108829	11.4423	621600	0.00884742	867
-0.00100278	11.6393	572762	0.00877098	1554
-0.00107816	11.8102	615812	0.0087059	565
-0.00253135	12.0716	1.44583e+06	0.00860835	1957
-0.00101815	12.1958	581540	0.00856285	2420
-0.00111824	12.2711	638705	0.00853552	1247
-0.00113575	13.5311	648711	0.00810517	2524
-0.00103417	13.6103	590688	0.00807972	2581
-0.00105475	15.0853	602443	0.00763539	1711
-0.00107865	15.1842	616094	0.00760748	658
-0.00102189	15.2965	583672	0.00757608	916
-0.000981588	15.8302	560656	0.00743053	1102
-0.00108586	15.9445	620213	0.00740015	66
-0.00108586	17.0019	620213	0.00713126	754
-0.00104227	17.1867	595313	0.00708639	321

## Sheet: ChannelII_200bpDNA
iOC (mm)	D (mm2/s)	MW (Da)	R_S (mm)	N
-7.90994e-05	10.3561	132191	0.0119081	704
-0.000175224	12.5624	292836	0.0105874	85				Nanochannel Area (mm2)	0.0079
-7.28647e-05	13.6173	121772	0.0100596	1199
-8.84929e-05	14.9202	147890	0.00947976	451
-8.53428e-05	16.0473	142625	0.00903198	1771
-0.000101383	16.5117	169432	0.00886013	345
-6.94798e-05	16.5868	116115	0.00883302	1414
-8.3425e-05	16.6829	139420	0.00879852	3582
-7.18631e-05	17.2094	120098	0.00861451	3582
-6.90576e-05	17.617	115409	0.0084775	1118
-6.97966e-05	17.7328	116645	0.00843942	3581
-0.000111283	18.1425	185976	0.00830748	2090
-8.0782e-05	18.1562	135003	0.00830313	1796
-8.11842e-05	18.1895	135675	0.00829259	3582
-7.00996e-05	18.2296	117151	0.00827998	3123
-8.15436e-05	18.265	136276	0.00826883	1975
-6.7574e-05	18.3201	112930	0.0082516	2109
-8.00476e-05	18.3821	133776	0.00823229	3453
-7.90547e-05	18.4832	132117	0.00820097	3582
-0.000121775	18.5321	203512	0.00818594	3582
-8.26744e-05	18.5524	138166	0.00817971	2432
-8.38659e-05	18.5928	140157	0.00816734	2091
-7.20382e-05	18.7601	120391	0.00811651	3573
-8.35688e-05	18.7905	139661	0.00810734	3582
-8.49855e-05	19.0811	142028	0.00802084	3582
-7.6637e-05	19.2011	128076	0.0079857	3582
-9.75171e-05	19.4526	162971	0.00791303	485
-8.32941e-05	19.5483	139202	0.00788574	3582
-7.0507e-05	19.5907	117832	0.00787372	3582
-7.9978e-05	19.6131	133660	0.0078674	2885
-8.21629e-05	19.7895	137311	0.00781785	2768
-8.47965e-05	19.8169	141712	0.00781023	477
-7.83962e-05	19.9182	131016	0.00778213	2846
-8.47108e-05	19.9972	141569	0.00776036	1989
-7.96869e-05	20.1014	133173	0.00773184	983
-9.24085e-05	20.3157	154434	0.00767388	464
-7.13429e-05	20.3322	119229	0.00766944	3577
-7.12849e-05	20.4107	119132	0.00764847	3582
-8.09928e-05	20.607	135356	0.00759652	2418
-7.52131e-05	20.6631	125697	0.00758181	3559
-6.41826e-05	20.7053	107262	0.0075708	848
-7.8499e-05	21.1551	131188	0.00745531	3104
-7.29688e-05	21.5824	121946	0.00734894	3582
-8.08491e-05	21.6416	135115	0.00733447	2959
-8.55669e-05	21.7996	143000	0.00729609	1360
-8.24126e-05	22.1556	137728	0.00721115	2700
-8.43498e-05	22.1725	140966	0.00720716	699
-7.38327e-05	22.3368	123390	0.0071687	1991
-6.92969e-05	22.633	115809	0.00710041	2745
-8.06735e-05	22.6509	134822	0.00709633	3548
-8.1541e-05	22.7564	136272	0.00707237	1361
-7.13406e-05	23.0824	119225	0.00699935	2248
-7.64438e-05	23.3564	127753	0.0069392	660
-8.24493e-05	23.3989	137790	0.00692998	2311
-7.37451e-05	23.5151	123243	0.00690485	2062
-7.66312e-05	23.6036	128066	0.00688585	1239
-6.59787e-05	23.7491	110264	0.00685483	3544
-9.05602e-05	23.7988	151345	0.00684431	1172
-8.60957e-05	23.9336	143884	0.00681593	530
-9.67752e-05	24.101	161731	0.00678103	423
-7.97079e-05	25.1116	133208	0.00657795	1799
-7.36827e-05	25.9027	123139	0.00642758	3582
-8.48298e-05	26.0478	141768	0.00640077	3544
-8.03399e-05	26.1088	134264	0.00638957	1261
-8.00462e-05	26.1621	133774	0.00637982	1216
-9.20402e-05	33.6858	153818	0.00525549	206

## Sheet: ChannelII_400bpDNA
iOC (mm)	D (mm2/s)	MW (Da)	R_S (mm)	N
-0.000128525	10.1051	214792	0.0120811	3582
-0.000133587	10.4296	223252	0.0118584	3582			Nanochannel Area (mm2)	0.0079
-0.000135316	11.3094	226141	0.0112964	3582
-0.000129569	11.3224	216536	0.0112885	3580
-0.000140801	11.785	235308	0.0110157	3582
-0.000137253	11.9532	229377	0.0109199	2017
-0.000146545	13.1057	244906	0.0103084	3582
-0.000134825	13.4164	225320	0.0101558	3563
-0.000143964	13.4999	240593	0.0101156	1507
-0.000145211	13.8516	242677	0.00994986	3460
-0.000142274	14.8669	237770	0.00950209	3206
-0.000132721	16.3787	221805	0.00890865	3237
-0.000129999	17.1444	217255	0.00863678	1684
-0.000137576	17.205	229918	0.00861602	3582

## Sheet: ChannelII_1kbpDNA
iOC (mm)	D (mm2/s)	MW (Da)	R_S (mm)	N
-0.000328284	10.0765	548631	0.0121012	1686
-0.000351722	10.1447	587800	0.0120534	2208				Nanochannel Area (mm2)	0.0079
-0.000328379	10.9167	548789	0.0115401	3582

## Sheet: ChannelII_Ferritin
iOC (mm)	D (mm2/s)	MW (Da)	R_S (mm)	N
-0.000516672	15.3905	863465	0.00928734	263
-0.000396821	15.4078	663169	0.00928043	377				Nanochannel Area (mm2)	0.0079
-0.000368115	15.5747	615197	0.00921419	251
-0.000416651	15.6375	696310	0.00918955	318
-0.000301039	15.7665	503099	0.00913934	186
-0.000330609	16.4715	552515	0.00887477	589
-0.000298465	17.6239	498796	0.00847523	207
-0.000383065	18.7934	640180	0.00810647	338
-0.000660518	19.3355	1.10386e+06	0.00794669	433
-0.000460786	19.4356	770068	0.0079179	552
-0.000377845	19.4468	631457	0.00791469	378
-0.000558397	19.8447	933197	0.00780249	249
-0.000646329	19.9641	1.08015e+06	0.00776945	583
-0.000267367	20.0995	446826	0.00773236	233
-0.000420646	20.2105	702986	0.00770222	681
-0.000509121	20.3849	850846	0.00765536	341
-0.000359987	20.7449	601613	0.00756048	616
-0.000640934	21.9953	1.07113e+06	0.00724914	190
-0.00036748	22.3845	614135	0.0071576	599
-0.000427581	23.3413	714576	0.0069425	502
-0.000300421	23.4928	502066	0.00690966	404
-0.000354332	23.6278	592162	0.00688066	817
-0.000291366	23.893	486932	0.00682446	497
-0.00058954	24.3236	985242	0.00673518	386
-0.000579827	24.4558	969011	0.00670827	637
-0.000439682	24.6893	734799	0.00666126	379
-0.000333625	24.7306	557556	0.00665301	273
-0.0003637	24.7719	607817	0.00664478	269
-0.000514025	24.804	859042	0.00663841	347
-0.00067971	24.8477	1.13593e+06	0.00662974	689
-0.000344636	24.8911	575957	0.00662118	328
-0.000319991	24.9102	534772	0.00661741	727
-0.000360334	25.0042	602193	0.00659892	235
-0.000623618	25.0078	1.04219e+06	0.00659822	190
-0.000442615	25.0465	739701	0.00659065	906
-0.000586238	25.1731	979724	0.00656601	814
-0.000654183	25.5057	1.09328e+06	0.00650214	559
-0.000437813	25.6857	731676	0.00646811	716
-0.000305132	25.7237	509939	0.00646098	333
-0.000735825	26.3629	1.22972e+06	0.00634334	321
-0.000485389	26.4149	811186	0.00633397	426
-0.000429199	26.531	717281	0.00631314	223
-0.0003638	26.756	607985	0.00627318	483
-0.000337887	26.8847	564678	0.00625056	315
-0.000499555	26.9736	834859	0.00623502	393
-0.000341184	26.9881	570189	0.0062325	253
-0.000312443	27.0604	522157	0.00621994	864
-0.00048151	27.1499	804703	0.00620446	574
-0.000312404	27.2468	522091	0.0061878	618
-0.000330002	27.2648	551502	0.00618472	1249
-0.000584138	27.3415	976215	0.00617161	1167
-0.000504186	27.3539	842599	0.00616949	715
-0.000361191	27.9105	603625	0.00607612	693
-0.000564551	28.0846	943481	0.0060475	421
-0.000489985	28.2413	818865	0.00602198	1349
-0.000302229	28.3187	505087	0.00600946	518
-0.00065504	28.7385	1.09471e+06	0.00594249	279
-0.000299006	29.0173	499700	0.00589886	633
-0.000447084	29.2528	747169	0.00586251	419
-0.000458859	29.8905	766848	0.0057664	1188
-0.000331756	29.9014	554432	0.00576478	809
-0.000587125	29.9249	981208	0.0057613	494
-0.000383261	30.3777	640508	0.00569512	220
-0.000451995	30.466	755376	0.0056824	517
-0.000569897	30.7534	952415	0.0056414	761
-0.000291342	30.943	486892	0.00561469	1198
-0.000366283	30.9902	612135	0.00560807	872
-0.00044647	31.0122	746143	0.00560499	627
-0.000343481	31.4588	574027	0.0055433	566
-0.000662911	31.5908	1.10786e+06	0.00552534	543
-0.000396348	31.5968	662379	0.00552452	338
-0.000634194	32.022	1.05987e+06	0.00546749	136
-0.000323663	32.0596	540907	0.00546249	536
-0.000297133	32.2991	496570	0.00543096	808
-0.00030646	32.4624	512158	0.00540967	996
-0.000480995	32.4978	803842	0.00540508	536
-0.000298503	32.5084	498860	0.0054037	390
-0.000302407	32.7884	505385	0.00536767	593
-0.000407996	32.9778	681846	0.00534359	209
-0.000376122	33.4956	628578	0.00527887	458
-0.000390382	33.9956	652409	0.00521789	401
-0.000575664	34.3727	962053	0.00517285	1031
-0.00039763	34.4505	664521	0.00516365	872
-0.00048007	34.866	802296	0.00511512	194
-0.000397469	35.605	664252	0.0050311	379
-0.000425749	36.1682	711514	0.00496895	1045
-0.000370971	36.1732	619970	0.0049684	310
-0.000309847	36.3988	517818	0.00494395	196
-0.000334054	36.9884	558273	0.00488121	503
-0.000536313	37.1914	896289	0.00485999	353
-0.000276964	37.3576	462864	0.00484276	547
-0.000266217	37.6342	444904	0.00481436	532
-0.000679335	38.345	1.13531e+06	0.00474291	171
-0.000527882	38.4057	882199	0.00473691	298
-0.00052662	38.5083	880091	0.0047268	150
-0.000616951	39.9183	1.03105e+06	0.00459228	342
-0.000533996	41.1818	892418	0.00447827	215
-0.000334025	41.3762	558225	0.00446124	271
-0.000191569	42.8968	320151	0.00433251	229
-0.000347585	45.9797	580887	0.00409362	1035
-0.000333044	46.7152	556586	0.00404056	1559
-0.000521699	46.7781	871867	0.00403609	526
-0.000583412	48.8712	975002	0.00389287	325

## Sheet: ChannelII_Thyroglobulin
iOC (mm)	D (mm2/s)	MW (Da)	R_S (mm)	N
-0.000485785	11.268	811847	0.0113216	184
-0.000750592	12.2608	1.25439e+06	0.0107492	425				Nanochannel Area (mm2)	0.0079
-0.000391894	13.5885	654936	0.0100733	354
-0.000335435	15.6297	560582	0.00919258	358
-0.000395539	16.1788	661027	0.00898261	736
-0.000923495	16.3466	1.54335e+06	0.00892045	505
-0.000365371	16.7389	610611	0.00877856	1497
-0.000503905	16.9783	842128	0.00869429	261
-0.00035685	17.4288	596370	0.0085402	419
-0.00042338	17.8633	707556	0.00839689	143
-0.000385145	17.9511	643657	0.00836857	658
-0.0004838	17.9519	808529	0.00836829	292
-0.000363742	17.9939	607888	0.00835481	229
-0.000378538	18.0833	632614	0.00832627	362
-0.000423833	18.0991	708312	0.00832124	615
-0.00039244	18.2227	655849	0.00828215	383
-0.00037858	18.2503	632686	0.00827346	981
-0.000383234	18.3164	640463	0.00825275	734
-0.000403538	18.3923	674396	0.00822911	579
-0.000411963	18.4103	688476	0.00822352	1003
-0.000366242	18.4376	612066	0.00821505	715
-0.000410855	18.4877	686624	0.00819958	1171
-0.000556313	18.5126	929714	0.00819192	155
-0.000394882	18.7313	659929	0.00812522	513
-0.000417676	18.8304	698022	0.00809537	577
-0.000312574	18.8912	522376	0.00807716	272
-0.00039593	18.8923	661680	0.00807684	460
-0.000404889	18.987	676652	0.00804864	315
-0.000447513	19.2749	747887	0.00796424	511
-0.000460101	19.3358	768923	0.00794662	199
-0.000462404	19.3813	772773	0.00793349	317
-0.000426894	19.4613	713427	0.00791054	305
-0.000407683	19.5615	681322	0.00788202	924
-0.000387061	19.5625	646858	0.00788173	636
-0.000383211	19.9104	640425	0.00778427	608
-0.000389799	20.1955	651434	0.00770628	213
-0.00047444	21.5928	792888	0.00734641	714
